# Supplementary material for: Oxygen-Dependent Changes in the N-Glycome of Murine Pulmonary Endothelial Cells
Source: Antioxidants (Basel). 2021 Dec 4;10(12):1947. doi: 10.3390/antiox10121947 (PMC8750181; doi:10.3390/antiox10121947)
Supplement: Supplementary file 1 [file antioxidants-10-01947-s001.zip]

Archive with 13 entries (12 files):
- .DS_Store
- Supplement S1A.tif
- Supplement S1B.tif
- Supplement S2/
- Supplement S2/Analysis August 2019.csv
- Supplement S2/Analysis January 2019.csv
- Supplement S2/Analysis May 2019.csv
- Supplement S2/Extended Masslist.xlsx
- Supplement S2/Masslist.xlsx
- Supplement S2/Retention Time Analysis August 2019.csv
- Supplement S2/Retention Time Analysis May 2019.csv
- Supplement S2/Retention Time January 2019.csv
- Supplement S3.tif
