# Supplementary material for: Oxygen-Dependent Changes in the N-Glycome of Murine Pulmonary Endothelial Cells
Source: Antioxidants (Basel). 2021 Dec 4;10(12):1947. doi: 10.3390/antiox10121947 (PMC8750181; doi:10.3390/antiox10121947)
Supplement: Supplementary file 1 [file antioxidants-10-01947-s001.zip › Supplement S2/Analysis August 2019.csv]

Incubation Time [h]		0h	4h	4h	4h	4h	24h	24h	24h	24h	72h	72h	72h	72h
O2 %		21	5	21	95	0-95	5	21	95	0-95	5	21	95	0-95
Glycan	Peak
AA	1	1266159.343	1681491.883	1807262.755	1608439.82	2168032.62	1608684.1	1154822.504	660071.3077	1021191.695	1805113.782	1587912.169	879364.2659	764934.5457
AA	2	491369.6166	791793.2813	860961.4187	695858.2998	773490.1505	747877.8104	725553.2809	425042.3506	811712.6874	954154.227	999679.563	656865.1394	702925.5647
AAA	1	44842.4175	62849.69963	33757.18195	62636.53463	115188.6031	37212.53098	46212.95472	30100.1446	36494.21986	103319.8954	74030.91865	34975.41076	50139.46827
AAA	2	358792.1449	325536.1609	383417.9883	422025.1288	640916.4287	321335.0298	283495.9082	159860.6051	339514.0206	376434.6147	323032.2183	201340.4242	232237.0414
AAA	3	113946.9225	109310.9228	125948.3257	179731.0063	399372.6784	215267.2696	227142.4158	111575.8753	210751.0589	192801.2814	260549.2302	202214.9411	207999.3386
AAA	4	162844.3231	134514.1621	197852.8908	195264.9754	313091.5294	133352.0953	127337.4297	70685.32969	190156.6357	189848.3761	125215.993	118985.4875	148011.5568
AAAA	1	247751.8693	226756.8693	192730.0571	356926.2407	299368.5559	94391.38868	168263.9373	66084.97479	131757.5965	161064.0707	139858.5384	94803.40563	126817.5012
AAAAF	1	321236.2038	321865.2912	420051.1933	339122.3897	502233.373	317699.1165	262582.043	169218.0519	340271.4579	354390.9687	374486.1131	199961.7982	182095.6131
AAAAF	2	180960.5283	114301.9765	252484.2694	232370.6125	249789.4091	112511.8546	119258.3315	95654.54476	201870.0598	140134.5894	100007.3405	119684.1515	74498.07436
AAAF	1	433430.9095	491011.2222	514538.3624	541738.8899	566356.7475	550573.7222	371545.9404	309169.4054	460410.6446	478169.1848	509051.706	358774.0352	396949.5883
AAAF	2	314483.7818	334545.3149	390353.4734	403460.1557	477967.1364	469862.7961	312982.7378	191319.6833	322411.0714	377224.6169	352866.3584	271504.1519	196626.8104
AAAF	3	826748.5333	880093.5413	1261517.108	1127201.858	1011686.979	930993.4459	668803.7292	590680.942	790111.7956	599349.8548	822059.1903	757467.2873	837353.8113
AAAGn	1	394166.7999	743780.3081	750671.8944	885041.2264	784574.029	1226535.727	792031.2952	622137.9789	512692.4778	970340.0619	1365241.777	688846.1147	1327585.042
AAAGn	2	302328.9211	517672.7497	332450.0452	354065.173	481798.2892	655842.6259	371298.1564	295523.9612	389507.6366	320645.7211	421468.3376	383449.9217	393782.8004
AAAGn	3	306059.5999	548140.0985	502125.0647	566937.2428	520417.4	960711.6644	619751.0817	523542.9843	398361.0835	829705.1219	1019366.0	521054.3376	1044892.436
AAF	1	1940687.058	2698517.333	2258119.302	2383558.454	2875895.491	2904058.353	2088207.426	1389645.596	2080190.79	3431012.217	2819026.911	1753512.498	1486056.671
AAF	2	846002.044	1141433.112	1199910.526	1297732.811	924971.3707	908232.3116	762421.067	589536.7381	834313.6789	927049.7756	1559916.102	840777.896	1043622.16
AAGn	1	85574.29428	56737.29835	86155.31066	30636.5412	56812.61823	46757.82761	38780.41992	40749.97157	37688.22773	62965.90319	54254.55013	55735.89922	37724.69312
AAGn	2	85711.82059	95975.65466	104327.7164	59126.08483	107943.222	82329.34896	76055.20833	29389.22463	77481.65761	70534.16262	98858.91178	37664.40295	49081.14076
AAGn	3	78687.10556	57940.5589	124965.3968	82882.49338	110727.8398	71527.75235	68048.62106	33524.47162	37522.76027	41099.79799	94687.40829	32371.7381	33772.33461
AAGnF	1	78560.39519	233082.6721	146041.6644	198061.6097	242587.3347	225555.1026	168269.5102	67403.19312	152939.2038	302185.1779	351945.9418	127372.8827	101719.358
AAGnF	2	24008.81549	45480.54251	18888.99074	45994.33459	40509.4916	38759.05477	26147.82995	23459.54722	53719.31164	54638.6431	57218.31713	32171.91724	57403.11373
AAGnF	3	121498.2099	115075.7645	76202.38288	134710.3588	53023.6874	72013.86654	54083.30786	14398.15608	39381.49826	29478.48983	90395.2852	47264.50836	28362.5803
AAGnF	4	23205.24813	152037.0112	37965.91425	115454.9994	63526.28107	35885.60102	52545.83466	22295.1355	59977.83127	61759.92434	89380.32689	53221.17692	49363.96452
AAGnF	5	365394.2134	423850.7463	391185.8123	423405.2026	297162.7654	318478.0649	225521.9473	242089.9266	288823.5977	187583.1434	229173.6315	192779.4376	219008.8626
AGn	1	300521.4547	284109.3857	446357.6884	318524.6274	440405.8233	508984.2478	355782.5381	217510.9051	286772.7203	607365.7948	507729.9613	263982.224	239301.2055
AGn(bi)	1	192470.8013	135362.0999	230568.9656	217945.8419	249357.8954	82192.76718	125617.4028	108356.5411	143985.521	158370.9854	144954.5705	99543.03512	126936.4162
AGnF	1	633397.9209	705993.2451	805840.7485	859322.1462	1137073.43	853579.8536	539905.5866	332799.5624	401527.493	1099733.635	1092588.369	611849.7644	480064.3473
AGnF(bi)	1	223826.2986	292822.8928	144703.3857	124731.3589	319582.5934	205235.5569	74183.01932	123567.9808	113366.9874	273462.6657	367863.315	115811.7962	116003.1364
AMan5(bi)	1	116615.4142	164040.2144	153516.2929	151282.9565	222425.5239	147611.5716	126072.6981	67204.71735	123224.0419	121074.4301	142087.318	97926.90699	102497.5667
AMan5F(bi)	1	1435996.891	1746866.795	1523678.221	1631868.528	2065379.322	2251632.168	1492757.534	1007346.442	1572925.025	2159549.673	1699922.485	1440955.237	1295939.437
GnGn	1	159736.0392	367716.8306	214511.9804	203885.3945	191073.1412	164775.1693	144739.1322	49247.8059	133466.07	195167.2244	153865.2471	91236.23269	95737.25875
GnGnF	1	380035.0088	571384.0095	555725.4132	520696.8171	781603.7306	658928.565	403993.7176	256307.1702	481711.4803	892634.7116	620404.0132	426546.753	353379.336
GnGnGn	1	244112.6076	88787.27411	100926.0365	71673.00428	92692.77204	53667.14799	55673.71592	44915.41579	55745.34435	91528.94655	94194.01792	22713.34203	59789.75375
GnGnGn	2	94526.21853	76326.22741	53711.10732	48753.90434	96266.25777	99638.50248	78027.85041	41962.49046	63341.31865	85852.24536	105553.9872	60688.39737	61172.83625
GnGnGnF	1	573315.1321	51460.25061	73413.61591	61996.39919	120835.3994	78783.45842	60421.30964	44447.62804	56938.09708	121240.8316	121009.2092	102143.1637	64710.014
GnGnGnF	2	407459.7642	419950.6208	285317.0429	295445.9058	364084.1379	360987.6767	248613.946	925985.0975	260049.8085	361931.5166	468435.3984	306145.0011	113121.5777
GnGnGnF	3	992046.4653	1168610.583	1476299.737	1451952.456	1187786.86	921824.954	826339.7412	895404.1509	1040202.464	923838.6777	1597791.38	1160380.159	1072830.464
GnM	1	21200.8033	169084.2616	10960.15992	26070.59796	69567.7182	28796.19764	20438.24939	18753.94214	14231.419	51783.69339	30116.15786	26441.36686	20955.23289
GnM	2	16820.39577	22428.95433	13766.17751	19372.31614	63728.91647	18651.37283	24054.0396	31645.24449	35153.21049	35642.91734	37843.22032	22590.78995	30308.95222
GnM	3	5009.643003	17028.28601	15229.35993	19042.067	19083.99726	25573.93776	14869.46358	30744.72233	44185.34302	56894.4629	47910.89213	37912.72187	44426.57957
GnM	4	28144.91388	218228.3248	43644.64088	53400.3189	40111.18132	49909.54342	29265.49096	9191.461553	21376.47055	18296.1345	30020.79153	29876.0234	44041.59863
GnM	5	70084.16953	68720.39794	81104.22733	91890.21775	137991.742	110146.2644	90054.98102	46068.6433	75437.02426	98430.92148	114952.2222	94883.61734	95763.42896
GnMF	1	475205.8917	563955.5521	642305.1642	585572.9389	487104.5159	361670.6774	236501.1054	232669.2774	303582.4703	216316.4041	439210.6793	304275.5053	367659.2994
GnMF	2	38101.63065	83957.34538	84528.1341	79849.9427	63409.88167	73828.24768	42398.8454	50587.58523	56533.57419	87772.16979	70102.6949	31482.53856	35707.13355
GnU	1	21587.64847	25879.76584	22837.05855	26153.47884	39337.85708	31129.31152	32566.01866	9487.383503	29288.8204	27170.80834	13712.9537	5571.464798	4000.664166
GnU	2	181008.8927	304215.4762	178509.3948	176393.596	244634.8938	214888.0865	167107.177	11183.61023	23494.31309	23780.2287	31879.56385	29489.11455	22317.82601
GnUF	1	218277.2342	238639.2419	269838.7188	240330.2244	227315.2705	122434.6577	109024.0146	67682.80858	112591.1607	107589.7872	179195.6566	140984.8161	118645.4396
GnUF	2	103654.8601	107167.6947	105187.4291	119911.7798	146180.4052	68728.21217	56343.23461	37081.39798	48488.45727	62159.12879	69167.31763	53452.37055	61185.37996
MM	1	662982.0895	717997.2078	694960.6163	581327.4981	478231.0149	416118.4199	328173.8635	212287.5913	285318.793	409197.0703	420255.6465	342486.3447	324569.0549
MM	2	637471.5243	855354.2795	834895.5514	706494.453	996357.9318	674069.8164	493465.6009	307848.7842	485434.7304	728245.9266	845323.9129	633244.3774	471082.3173
MM	3	433356.2705	516376.5701	446470.9275	467715.2306	437404.085	383119.9985	275808.5159	164113.3309	207301.3782	350387.6181	333274.3728	286759.9453	259413.0598
MMF	1	428986.9658	591760.5052	561031.2174	581223.7714	724004.0142	573364.6599	382620.9332	254732.3963	365362.0098	668827.8808	547918.6992	372130.5906	282777.8481
MU	1	456960.2705	532338.8076	474513.1637	398362.5111	609175.8132	382838.479	257405.1286	171906.7415	294885.8652	404401.0647	395573.8555	330266.6938	176064.8729
MUF	1	420967.0482	661565.0546	497831.0323	587034.419	780722.2594	464171.5095	335504.4095	1141365.274	377180.1169	555537.0399	575734.5461	375180.3915	238797.9489
Man4	1	799778.4891	988206.2121	912097.8587	877241.0843	887409.8251	930444.1465	588703.6601	458101.3453	573315.9052	789564.0702	564285.4746	529599.8694	486636.3566
Man4	2	305123.4469	581100.2635	395403.9771	470223.4201	281241.2218	312113.5962	199448.0345	136621.9883	207044.6296	265169.7377	415517.8783	255203.0645	204008.6795
Man4	3	332640.925	424834.8141	285488.5349	385374.2295	348658.7047	354693.0824	260784.173	143308.5724	234603.2239	361223.2942	358072.8195	271472.6899	245635.0139
Man4F	1	21187.86153	32930.7038	36700.81241	35530.73113	46523.41542	24531.30672	20607.75053	18885.05508	18182.87851	15981.1077	18867.78479	19957.39317	7793.621163
Man4Gn	1	191360.9017	235243.6491	217334.356	226839.3671	160914.7127	122471.8005	108456.0502	96415.68861	112043.5257	120912.4361	174990.6733	137695.3301	156868.3542
Man4Gn	2	263410.5295	270874.3984	249534.4725	224225.8984	207209.011	132087.5604	128843.5813	98317.03315	158625.1089	130385.8218	179205.1427	184260.3304	201711.3521
Man4GnF	1	3324398.187	4626832.565	5399509.747	4996403.869	4103912.284	2642964.203	2184748.594	1746189.447	2554852.251	2033493.703	3971243.704	2679544.207	2747446.711
Man4GnF	2	955122.7641	1503876.08	1273584.631	1079490.544	764297.8541	554687.4943	491997.0384	482718.0104	615479.5083	518080.2921	851077.1919	776831.9552	678895.5961
Man4Na	1	733311.104	976467.0605	896014.2144	960294.6029	1002467.523	790691.3548	645508.106	551973.2533	892902.5028	836306.9313	814825.0888	849064.3291	884893.2491
Man4Na	2	423207.0677	477376.7618	597414.698	520309.6702	764472.7157	634505.544	496031.0658	351135.6942	573606.9198	800572.7491	610388.925	539779.4812	619933.3583
Man4NaF	1	152903.4926	202706.9667	173989.9621	187084.8747	224172.8714	191265.4336	128816.1966	87315.58282	157703.2399	172977.6423	173581.3415	164466.5478	114738.6192
Man4Ng	1	13772.70395	2901.241492	2725.038817	22073.12139	76519.28216	95653.36571	68071.06975	23450.04166	35880.24746	120189.941	82557.3601	28266.68119	56779.50481
Man5	1	1075776.915	1519988.577	1189941.887	1071125.336	1672698.276	1352977.842	854384.8333	713189.6859	855800.98	1178180.862	833523.7759	739055.8857	701420.1508
Man5	2	608385.7441	974090.3503	834703.3049	865544.437	906876.2004	536620.7405	491600.5147	291476.433	378386.38	465000.9893	590955.5678	408731.0624	474937.1802
Man5	3	1276622.9	2062927.332	1345601.216	1402759.033	2481675.447	1473262.964	1032686.011	643736.3958	1007340.637	1583982.455	1344229.047	1167910.33	1004136.692
Man5	4	545463.4702	626458.1352	685553.7646	700520.6599	851732.9455	357373.4329	309273.3532	197354.3748	336014.9609	347499.7281	351952.2372	394830.6931	499992.9825
Man5AF	1	359123.9372	469472.0762	542914.1286	490859.9683	485504.7973	311200.9476	267046.8592	209497.8129	243586.9777	218951.9426	349214.1929	240995.3166	201863.0171
Man5Gn	1	181785.1663	390345.3125	225385.7085	198744.5822	415455.5832	228809.2641	175989.3033	87544.8441	186788.997	177546.5484	291932.6951	204489.534	137780.7673
Man5Gn	2	218500.3288	263063.2308	288084.5124	146270.7893	189258.0525	227866.8672	121980.2976	45262.11034	60992.96501	27312.1883	67471.79942	63083.04155	116626.1572
Man5Gn	3	134277.9858	143288.2496	134827.1291	137573.774	100320.6623	97259.01128	72710.43022	20196.11203	35558.98699	37716.71608	61202.73633	30245.25447	33646.08966
Man5Gn	4	46862.8689	198357.8277	118490.7046	109179.9077	106482.007	68035.11675	57402.70384	27016.55123	44464.87001	60841.78102	72360.67871	41391.73928	40905.79906
Man5Gn+1xHex	1	1237895.029	1683444.128	1821559.927	1776349.025	1785680.17	1264760.514	890833.4615	670527.9793	991236.6989	1004439.898	1506310.455	1085449.774	1144150.154
Man5Gn+1xHex	2	141729.0265	196686.7625	221865.3363	131997.2085	311129.0449	187232.1213	127996.4083	71716.66554	172777.299	172823.5849	127509.4549	150625.4252	96342.74515
Man5GnF	1	413280.9095	473352.3027	723384.4567	600429.7993	472455.1964	481909.1419	275484.615	309669.9492	375478.4253	268733.0688	420568.8815	318999.6195	215859.6805
Man5GnF	2	80979.77069	90847.41388	81437.47103	102608.7477	120475.1857	116816.9986	77141.76461	58821.96248	119730.5546	154786.4842	102457.6792	93127.21343	76842.50603
Man5Na	1	729242.6821	680537.328	630344.9432	675295.3845	767269.0078	502464.4998	485133.9295	447481.3834	600077.9902	647427.6173	1048007.938	571495.0073	710981.3371
Man5Na	2	289631.4043	224609.8069	347766.5432	256206.1389	220747.0073	213018.6401	167691.6487	357381.2268	616391.6481	746395.1283	717912.568	543309.5391	605536.3063
Man5Na	3	541490.1493	530913.7654	559255.8708	559789.9566	808298.7224	610889.3608	502358.609	330638.4643	571262.0559	698490.8569	990963.4843	474444.0886	669940.2082
Man5NaF	1	76982.41509	24397.32685	31149.2031	32593.22557	26895.4402	100164.8917	93600.3334	70105.46521	80839.9436	146727.2915	147718.8464	92496.43866	71806.88512
Man5Ng	1	178579.3166	200552.0128	202289.3952	259189.1887	239328.1708	77629.68127	53251.27221	6997.026437	63422.35324	53543.0949	41513.7169	39514.30307	71811.10794
Man5Ng	2	187516.6528	185547.524	202011.9262	127193.6742	142060.4531	186680.239	207705.8881	50652.23382	112319.1271	150699.4398	89793.91762	47693.63164	177063.196
Man6	1	4167864.801	5385609.926	4569361.378	4529580.656	6462375.771	5025377.694	3395134.923	2227775.258	3480853.864	4499995.045	4024853.13	2920906.21	2620933.799
Man6	2	576505.5478	1810365.305	1140069.559	1327977.257	1432015.354	824850.3033	672191.8169	478827.3777	737138.0224	641677.5017	1153862.647	693074.4397	662854.4201
Man6F	1	159746.3816	187874.0212	57652.47704	46985.26037	132607.9309	51923.91785	35330.93558	36656.56558	26686.34293	33218.17405	66124.17556	57732.99338	40070.82225
Man7	1	4976271.077	6735472.917	6070375.589	5863957.374	8053718.689	6162931.345	4178771.877	2585366.697	4262111.753	5595017.587	4649635.227	3271558.512	3116617.203
Man8	1	9345765.363	12553760.47	11729205.33	11357042.4	15763292.4	11878649.7	8256046.862	5145671.732	8282032.274	10444964.21	8008721.453	5495592.356	5223281.827
Man8	2	548799.4251	682942.7878	713233.5061	741714.3796	1122729.204	696718.3317	498946.0621	371675.6602	460880.9884	605717.2386	740443.3994	389918.442	396966.4881
Man9	1	10830995.27	14236078.44	12477383.28	11921425.24	16310019.74	14013800.43	9192248.219	5641907.475	9134578.365	11791064.0	9040289.322	6095434.882	6011653.688
Man9	2	441773.0497	639620.3182	657696.9141	693823.2646	779520.6519	568756.4191	460437.2489	233932.0858	525005.0517	576185.3041	905115.1064	452582.1674	402762.6428
Man9+1xHex	1	1428287.423	2160108.973	2312280.054	2106438.721	2677259.337	2509426.092	1661323.117	1075723.081	1821526.493	2643948.549	2274199.379	1165071.399	1162933.484
NaA	1	1281224.7	1691186.654	1166941.018	1227147.312	1642690.619	1723029.493	1232814.637	777365.5181	1225061.825	1938842.216	1222967.68	1171037.694	1200406.146
NaA	2	826617.7215	1259301.532	1253294.276	1277325.639	1150644.465	1324229.732	639930.9194	515930.1043	529826.7272	880296.3596	831964.6231	481131.288	866571.2579
NaA	3	1538011.747	1962269.414	1795858.46	1882009.467	2290125.805	1680938.743	1258693.169	1016217.849	1597783.201	2536859.644	1873221.078	1115954.436	1361071.379
NaAAA	1	612694.9015	447302.3781	502758.7882	501971.9297	613437.7577	614568.9641	424747.9058	145957.743	130625.1193	224638.9808	213042.7806	134088.0205	188852.0022
NaAAAF	1	602309.9732	558203.5618	683359.0216	903120.6131	679780.0174	486244.9276	384276.3607	395905.2503	366481.96	725774.2913	488572.084	399913.7397	528055.3236
NaAAAF	2	639380.3884	729685.4687	817992.8905	873628.2788	563961.0064	488733.1551	354472.4236	477569.8854	359556.6725	790731.1006	457910.2831	374205.8694	624682.0409
NaAAF	1	22040.1143	17660.54371	3613.708481	12025.7744	35713.99737	24655.79015	15879.57703	8759.384171	22334.95232	21841.67299	37161.6217	10099.98584	10030.57534
NaAAF	2	33318.54298	37167.18508	28829.21696	25373.02205	40780.05322	33930.71985	33758.76375	14319.95694	28227.27454	14703.79723	16360.77308	4398.071067	21305.08049
NaAAF	3	55316.1686	41162.86165	24855.00717	44281.57619	28664.19652	36508.55612	30083.65663	9388.354266	6746.919816	73378.19757	23191.37961	13553.01651	26029.33219
NaAAF	4	32236.47499	62722.76261	78006.00049	104505.5804	94902.82548	79531.67109	75291.69266	49725.18063	57275.18791	76011.14334	64188.58935	55374.88038	42242.31334
NaAF	1	784050.9672	1139872.689	1074311.756	1165425.007	1638475.929	1376950.292	851218.1831	663310.4951	1201646.738	2760769.748	2316253.411	1008455.551	902026.4675
NaAF	2	615247.4803	755156.5789	823607.2882	816677.1416	871503.4902	688010.6929	534150.9946	333320.7143	460368.4454	791112.9343	890120.3124	396135.7979	574151.8206
NaAF	3	2194721.347	2174536.059	2258528.385	2491874.584	3148944.081	3161529.151	2237855.192	1445002.202	2303324.56	4394106.559	4218873.729	2169172.802	2097609.293
NaAF2	1	328797.3296	460820.6691	357165.1992	327327.1342	425819.2588	403892.2869	381212.1726	249129.9935	380070.8172	377083.8323	545746.3027	293601.2934	380854.3663
NaGn	1	125492.8941	108942.0754	108912.7811	128672.1535	121732.9853	134946.6279	84848.75251	62725.28919	95297.73791	150275.4312	161727.3639	127498.3359	69641.90842
NaGn	2	167292.9662	222420.1775	179264.502	279269.9677	276201.9027	240721.2684	217175.4168	133787.9066	192482.6224	354901.7912	328824.0972	219726.8244	238268.3664
NaGn	3	254836.5926	300350.6679	291555.352	332928.0398	374180.9661	279855.1004	206767.671	162405.8364	225789.5321	285349.712	220507.273	202122.6486	269997.1449
NaGnF	1	127193.3006	255415.2934	214620.3014	146106.1518	280326.7495	253153.9879	165713.1226	138662.4278	169534.1493	271716.0381	440162.7336	243453.4155	177675.9702
NaGnF	2	979999.0098	1739542.562	579667.1168	179036.332	235698.9611	438112.4202	438965.8049	271907.823	425243.316	638190.734	812645.7623	711585.9615	622272.2131
NaM	1	121795.9273	144237.8526	126205.78	149353.4936	194854.9208	156241.434	137698.0126	77613.98497	98600.84297	184588.3758	134453.5151	135572.6544	113193.0588
NaM	2	147540.0924	198903.9736	135655.0045	170822.2397	214072.322	156086.4495	126629.5976	72330.44197	113468.2156	175265.485	153988.0898	127364.302	119104.7044
NaM	3	106550.9523	170659.1591	91381.55944	110130.32	125936.8364	116124.0599	90309.29907	32697.74683	53382.15769	122281.8029	105791.3378	75965.72555	46517.96819
NaMF	1	89004.73553	109667.5809	104791.3888	102455.0271	157121.9444	119070.3674	54189.74201	48618.84212	81196.94186	164816.2515	122964.4895	83468.59648	52966.27275
NaMF	2	98300.02449	108118.9704	92524.46464	87879.8361	92924.79776	120698.5285	54154.95373	47865.86311	89279.783	146936.7464	121740.2739	98027.04959	76846.81259
NaMF	3	35815.53999	56194.65105	60520.67605	62070.86184	95697.08458	67299.71493	46404.49499	37392.28856	55280.77219	82174.85024	54939.91789	61904.24058	44555.16821
NaMF	4	54417.49627	82209.85083	99292.98541	104090.5529	176872.116	144498.9393	68287.0491	43881.92409	80311.67451	168850.2722	100881.2276	118532.5148	105863.7549
NaMan5(bi)	1	429935.0102	576947.3064	492970.1328	560858.0127	816005.038	790443.037	570749.7322	348826.2253	484876.6302	868149.7887	630770.3252	354000.1347	330513.8282
NaMan5(bi)	2	175767.3264	233454.9561	226252.1793	226142.4202	300076.7159	268323.014	173618.9787	60454.91558	162058.3894	268406.7795	255077.3756	129919.2512	74053.31467
NaMan5(bi)	3	279339.0288	353141.1741	363822.0038	433886.0876	465858.243	375240.5977	330343.0733	201033.7833	288178.9888	323831.6353	368152.0913	180285.5229	320608.2436
NaMan5(bi)	4	1007125.909	1235933.085	1045941.324	1238463.069	1555994.105	1475618.205	1123099.947	693644.4682	1237715.807	1554194.442	1004958.364	820619.981	933374.6929
NaNa	1	4846338.652	6717921.661	3428365.227	5014173.637	5822606.688	8173423.589	6770423.795	4520032.166	6729110.809	7118471.589	7431644.869	7171752.997	7987273.162
NaNa	2	5635750.222	9447824.145	5050082.986	6017344.747	6857605.187	9785252.477	9713265.889	6682421.003	8936833.914	12047963.75	12666870.56	9708268.94	13537049.23
NaNa	3	1558389.932	1760075.303	1394639.53	1269329.905	1529417.491	1965857.609	2220226.583	1452539.983	2649918.88	3514596.358	3256505.462	2411303.981	3340466.766
NaNaA	1	1079571.551	2047351.129	1125224.76	1340276.193	1669892.511	1692955.261	1215023.816	1043504.861	1497328.235	1493279.782	1711606.127	1332198.369	1833552.368
NaNaA	2	2277355.235	3504873.855	2145832.001	1739937.067	2781351.182	5320990.542	3259662.981	1737668.945	2364121.324	2712222.145	3805590.648	2567915.577	3225471.581
NaNaA	3	6427524.818	10565852.43	7386222.974	8899021.903	8453425.551	10573680.22	7554743.652	5659842.382	6690971.973	8332285.831	9696418.506	6358371.394	9883912.661
NaNaA	4	578739.2824	1499978.65	1526004.72	2023957.357	2877445.056	3594250.324	2758203.56	2877532.082	2765689.19	4755673.365	5019166.774	2854775.586	5257189.253
NaNaA	5	610895.2531	1111779.562	630217.0605	1058998.475	733619.1548	1536755.701	1324950.516	561154.202	924478.8958	1454522.335	2027906.917	894078.8826	1729707.378
NaNaAF	1	676823.3802	660222.6266	261283.4412	245776.1938	212057.0413	433527.0367	291335.9817	535752.9532	787061.9499	899096.2083	1161763.566	803636.7589	917811.3675
NaNaAF	2	905587.7939	1672307.13	689961.0702	622700.9199	482336.2139	1042303.744	727893.1486	493980.5964	577809.3771	943892.0134	1195603.052	882714.2474	674019.6935
NaNaAF	3	1992125.52	2047568.944	1146382.447	1285174.434	1499137.311	2614712.066	1524647.582	1031138.87	1797069.513	1756282.561	2141720.402	1523763.101	2210620.581
NaNaAF	4	1593892.307	2474087.657	1770014.648	2324600.274	2427612.09	2959622.903	2201158.151	1433112.228	1965012.777	2510293.893	2754854.461	1739554.602	2015715.798
NaNaAF	5	747687.4579	762508.4726	695569.4603	697633.6002	484994.7013	667643.1487	441309.1604	419625.7974	440061.9186	729304.6846	748781.6862	404460.9719	394612.3707
NaNaF	1	573019.7844	748806.8022	1068266.159	583110.5302	538336.5745	768524.7979	490513.9454	545259.4938	813561.3274	1646989.414	1719523.261	934990.3541	1065213.99
NaNaF	2	1464075.084	2610429.873	2885903.432	2903460.429	2824319.272	2063715.177	1342560.332	1089924.73	1590244.037	3565161.817	2420502.882	1603807.676	1718374.933
NaNaF	3	2668016.374	4236037.901	4594296.122	4568932.179	5994593.357	4848664.191	3892675.737	2386801.4	3476398.591	6695884.56	6464816.085	3775360.208	3996805.609
NaNaNa	1	17347220.38	26831994.52	14156400.42	13155874.03	15758497.77	18682820.34	16457859.6	10914974.39	15396020.16	18242859.02	21964632.62	23055956.61	23396624.63
NaNaNa	2	25015137.0	28441197.0	18025939.66	17379198.97	23491523.2	37357541.96	32287090.5	17103378.88	22280595.86	29439550.41	34675612.68	27496057.56	28522541.47
NaNaNa	3	22445262.55	41529576.34	15637191.36	22464501.54	30255837.92	43434165.45	41095861.35	23846666.71	32847905.3	45805695.26	49823960.04	37147498.89	50292628.32
NaNaNa	4	31380827.05	45516862.1	25972327.13	27624819.58	27151035.3	35531716.39	38202226.68	21454755.89	22313986.31	35852568.39	40266707.61	30126257.42	34099904.21
NaNaNa	5	30832064.62	43970276.81	21612587.71	28338680.55	28015580.13	40886981.98	38933584.34	16377648.25	27752922.58	41952826.57	44401479.87	31361856.7	50829548.27
NaNaNa	6	5214545.4	10333254.39	7095815.188	10267155.49	8940785.479	9981155.228	8435159.417	3756086.956	1920956.04	10405782.17	12610482.93	9227508.112	11906559.53
NgA	1	176565.0201	199176.6494	328131.7809	446228.5458	483178.4894	249574.3088	188250.06	186148.4695	276288.0874	379913.712	320487.7382	219225.4062	280784.7136
NgAF2	1	1676670.828	2318887.142	2023843.25	3100545.782	3870801.157	3563190.603	2639770.779	1907620.769	2651228.873	3863223.533	2758491.73	2558734.713	2407032.214
NgAF2	2	2908863.089	4536599.557	4333444.169	4811559.057	5499505.306	5461237.454	3851841.826	2899703.631	4379395.096	5706734.056	5111381.076	3945141.523	3814964.71
NgNgF	1	182674.2922	397435.4245	141806.3027	185861.014	176801.1666	199331.7434	70247.31068	33145.98539	113855.9143	101991.0252	135872.7453	55551.6194	57730.66368
