# Supplementary material for: Oxygen-Dependent Changes in the N-Glycome of Murine Pulmonary Endothelial Cells
Source: Antioxidants (Basel). 2021 Dec 4;10(12):1947. doi: 10.3390/antiox10121947 (PMC8750181; doi:10.3390/antiox10121947)
Supplement: Supplementary file 1 [file antioxidants-10-01947-s001.zip › Supplement S2/Analysis January 2019.csv]

Incubation Time [h]		0h	4h	4h	4h	4h	24h	24h	24h	24h	72h	72h	72h	72h
O2 %		21	5	21	95	0-95	5	21	95	0-95	5	21	95	0-95
Glycan	Peak
AA	1	2183037.827	1914249.794	5549111.15	4887522.717	3591807.499	5718849.479	9246414.127466	3035362.047195	6328249.610188	12932109.71679	12328837.584579	4952484.411382	9485654.615546
AA	2	277761.8856	435481.0956	651516.6303	602306.3195	379943.284	658462.7219	970295.639536	513651.361551	763807.066657	961883.641384	895613.342529	691178.445579	1226027.22169
AAA	1	33833.5455	84230.48641	105132.3993	88870.47845	56003.97798	101392.8602	154379.432078	86381.017689	111384.636861	220987.993884	160386.365143	81518.816295	193685.243185
AAA	2	409554.059	312405.7713	776105.2184	704759.2847	505078.6219	924627.015	1365093.025878	386372.877052	710891.684013	1221280.009944	1574764.695587	397873.334488	1262407.202483
AAA	3	61003.46409	170500.2545	86102.43307	94169.7098	88911.0051	133994.8197	253048.67825	205328.63145	472771.682306	486222.009077	425229.885636	200518.389695	477282.089611
AAA	4	180803.8698	276628.606	443747.077	404788.5817	290985.131	352242.1122	555928.735312	192036.38006	322906.017601	453126.161977	664673.361753	335117.338397	776198.2757
AAAA	1	246496.8813	83848.60765	419538.4285	267149.4799	267447.6028	355470.2032	363476.076295	150694.6192	255938.142718	455259.423308	647091.58904	110534.602435	414552.660865
AAAAF	1	414836.0317	207964.0608	709396.3138	602859.5526	534897.2913	740500.5023	755026.424452	377630.339149	647071.043504	812767.239692	1008141.492537	497496.759385	992750.513593
AAAAF	2	126817.4658	60151.25154	319609.6578	184364.4491	184644.1326	262404.2852	227590.717895	169459.117429	208052.318296	239601.154049	297771.978216	153791.381711	242445.262261
AAAF	1	634391.9788	466340.1564	1080107.197	1157093.396	821342.9197	1455710.906	1694550.824301	720472.605664	1557800.402228	2713135.881029	2802775.470514	1121543.456131	2468942.305829
AAAF	2	533156.3364	377779.3507	917156.8727	742609.3461	641427.3186	1073317.879	894065.003016	522895.050324	924172.512859	1472018.781494	1680108.047273	1053624.763768	1336794.21492
AAAF	3	178416.6558	311298.5874	340359.8594	285487.102	203672.8431	285567.9921	381482.676307	203763.938173	355132.712822	363237.604568	547130.588784	263320.617249	350533.959666
AAAGn	1	550832.0247	675177.9911	1376452.528	2786806.009	326099.215	179131.7025	2802177.973151	646533.453357	1607462.344074	3176555.103144	2081057.241873	1673298.730693	1826624.230899
AAAGn	2	177900.1601	153576.0041	453182.9713	590376.1801	63795.88195	57415.62156	928797.110223	117468.960112	338384.468828	1229500.997481	274364.072188	396718.814047	424191.412645
AAAGn	3	532302.1387	539494.131	1158222.516	2444265.111	304221.1587	146982.3161	2775701.17018	664894.300043	1571999.579373	3037826.762634	2444823.485508	1458669.848237	1958961.674342
AAF	1	5992111.307	2424797.655	11105738.1	10032958.41	7558265.711	12819870.65	17957469.734098	5945938.815228	12644612.315554	24674791.160469	28897421.984319	9560020.34406	19733860.153918
AAF	2	482492.4711	582306.0756	1120729.991	835724.6021	585082.1064	1414882.541	1773645.651353	613056.721255	1274805.64335	1829386.96056	2484654.122279	1093481.404594	1702405.27373
AAGn	1	47942.87464	71596.48075	110215.7079	104462.3534	85464.40996	106230.6984	184703.457572	68989.324138	126933.052447	192623.025153	241631.145982	138493.711412	203176.279639
AAGn	2	51177.58048	22140.82122	66554.81223	45058.95401	28783.69319	88390.85717	100409.804467	65520.816575	79308.400854	163301.829185	157081.721623	65018.253925	117914.289193
AAGn	3	84750.22497	62728.89364	141715.137	126248.6198	131673.0672	170052.2261	276497.464415	125724.144899	217883.40269	389873.605166	378119.116621	137160.968218	360211.86655
AAGnF	1	225689.2851	120086.7745	501223.5112	434530.6815	277171.2543	474338.6865	877802.96411	249840.933155	538040.142879	1239617.435769	1098714.16089	449120.221339	1013870.307189
AAGnF	2	166692.7227	56775.54676	327895.2253	276161.2032	196636.5145	344106.9588	474345.322055	168710.978402	348931.18254	581849.028754	556800.201222	315516.178157	572803.309863
AAGnF	3	92164.98386	49180.47068	166102.5405	117572.6906	69651.61697	197855.1804	267332.196089	96606.866535	256599.982705	420129.423307	369382.322857	141838.202522	347862.424547
AAGnF	4	115125.7692	69819.54629	189818.301	191168.183	122687.5789	200552.0727	172409.352257	52507.627712	147131.673008	246059.495281	212553.161743	118957.229986	227051.148544
AAGnF	5	254642.9295	241840.4305	428294.3183	314886.4516	292553.5598	440382.1534	424976.329954	266958.094504	467654.059731	739756.995386	1075422.57702	371579.838034	554811.429746
AGn	1	1350039.297	991550.1252	3050885.001	2483874.812	1660367.902	2926519.947	4890740.62957	1467284.981558	3036966.256981	6156405.098458	5902738.916636	2507902.975308	4754429.308329
AGn(bi)	1	133504.0241	191548.2678	408892.1665	360790.1706	301607.7689	265767.467	584912.990757	338457.154661	389728.577546	848620.187602	873583.052658	266571.473849	593838.850506
AGnF	1	2500607.793	1397988.794	5913966.039	5373449.998	3511703.662	6276424.922	9574711.341868	3092433.701863	5824429.341105	11582990.443887	13462284.247529	6128783.500947	11051173.944425
AGnF(bi)	1	385842.0549	228280.0389	1005227.512	750101.6302	629823.507	919854.143	1681650.590339	426614.219337	1032724.473372	2099334.164965	2423879.239881	950418.148325	2119997.812375
AMan5(bi)	1	1383160.773	1020575.819	3030981.982	2616389.498	1940797.024	3458942.853	4791274.69963	1604773.552644	3204882.135175	5298894.108051	4447617.719669	2630220.381758	4627129.059977
AMan5F(bi)	1	3389818.023	1802133.83	7889777.116	6700879.118	4398244.298	8065880.261	11970000.250695	4103433.072909	8303748.070877	14279883.824661	15235738.897323	6888739.506887	11972677.429777
GnGn	1	327682.8982	376691.5017	899029.3413	660500.0328	458664.7624	806865.4859	1145821.311899	346566.352362	772891.595593	1383350.406293	1381771.125952	557319.930884	1172836.136098
GnGnF	1	937811.9216	592868.5642	1997989.963	1860197.697	1177888.991	1964999.959	2829722.500719	1033478.617408	1955489.725174	3927503.031576	4346152.8693	1376501.997944	2796857.622576
GnGnGn	1	83896.58724	138204.6826	230599.6319	189063.6725	138599.2626	238526.8989	435752.265916	118328.12532	208029.150843	297163.398846	428432.410523	281555.476051	383016.252192
GnGnGn	2	74466.79573	51667.34912	156141.1189	136280.9758	89649.31988	185578.5567	257522.93446	64598.169101	164997.36184	355559.300184	318716.8369	133643.455377	240593.990111
GnGnGnF	1	105632.8029	52261.79918	241715.391	191289.0366	124909.8549	198201.8915	366190.487746	145481.915398	238749.908871	442875.409365	513165.927015	217839.947912	318080.912078
GnGnGnF	2	526530.813	355970.0919	1321414.116	1127880.452	792697.1158	1426189.014	1961105.613493	1242332.959333	1597166.730326	2197366.353385	2806210.303232	1413771.500119	2011038.814022
GnGnGnF	3	179556.0434	290089.5113	372549.3483	360131.6251	314083.9479	369868.6119	547393.560415	323420.446745	348330.968741	634956.125974	1400554.048199	420338.779125	651153.977392
GnM	1	28748.71595	30459.65971	76059.80251	60209.45529	43274.66441	45436.5978	95494.140296	28211.08647	72409.479547	153686.59542	116865.428721	66937.833111	111594.584698
GnM	2	40024.91998	47459.27723	117609.3303	74934.21354	79471.22276	80722.06213	143323.77282	48298.78727	100603.593604	181749.809046	130226.607359	78625.304928	120755.839612
GnM	3	68424.89755	36775.07929	132064.0749	95789.25354	97621.85901	117235.2565	213862.274734	99815.665773	122395.195113	285189.902545	258733.902994	78986.257391	177240.296726
GnM	4	20440.4007	10395.53089	28792.28943	25692.21274	40648.64693	30811.81865	48666.69074	35539.583481	43479.412924	151080.660255	103403.066032	46317.824613	68752.288309
GnM	5	97837.89173	70037.79303	156321.4064	177984.9835	158490.8998	223434.6089	260518.874543	118211.308212	238146.474372	465615.858682	358302.237092	173901.654971	335279.169639
GnMF	1	22082.04672	153516.7061	91374.83534	85833.16376	50763.01033	79044.86419	100530.743344	63814.066563	75433.267194	200421.121748	123670.50297	76969.27922	128160.01888
GnMF	2	74863.55723	46892.11997	221598.2194	167370.389	118997.9452	203355.004	251477.072703	106370.908373	186229.576913	324223.66068	344819.538861	216130.354368	298339.007819
GnU	1	17261.13614	55614.22582	21832.27196	26551.04932	25995.97085	29694.88123	30623.37097	15883.750728	18008.408177	21464.776715	14352.317705	14668.961577	28651.154084
GnU	2	15878.52238	22642.616	51319.5245	36539.97182	28766.18726	50693.47363	80809.41791	31860.275252	43362.722904	108706.749045	97958.721743	38901.156812	72332.294878
GnUF	1	23878.8488	21633.97831	51331.6646	38722.17083	29307.22711	44532.54372	64133.04989	15112.525822	29295.120546	103913.324792	74816.379102	36357.463333	48303.26127
GnUF	2	11112.17264	17407.14122	51538.00397	26720.18505	17869.97541	35544.97407	57943.548423	15193.03059	40690.296452	99559.792994	52635.126009	27576.666282	57808.54207
MM	1	387382.2246	476654.6766	1011426.173	925772.8581	678962.6917	1202973.78	1430119.452042	572634.367956	1065702.392394	1739282.338488	1679502.026857	800778.848566	1852900.535217
MM	2	865860.1816	724870.1796	2257382.076	2047634.984	1612350.844	2369428.827	2870306.846882	1122149.009915	2095345.433164	3340275.233644	3777685.737204	1993082.544866	3557463.697041
MM	3	422188.7913	304313.6256	858316.3132	942307.5609	646479.615	1208381.997	1308058.473907	631099.256246	1067401.528496	1916842.710463	2226159.967915	998319.335255	1940731.17841
MMF	1	692945.5832	426357.1143	1771028.883	1390594.517	1150990.906	1813849.771	1944891.304203	802199.614176	1871964.04272	2979602.718763	3075716.142774	1587073.854092	3196328.06398
MU	1	472611.8947	438724.7787	1404146.776	1270002.726	866352.9004	1430142.011	1833915.486062	642157.22564	1427550.027348	2293953.876836	2312241.329908	1322925.168739	2180285.558051
MUF	1	702067.526	496406.9061	2249813.226	2019879.422	1275787.841	1910202.642	2531612.996837	939429.042235	2045359.491603	3995105.340687	3784353.017912	1957691.521432	3208742.509491
Man4	1	845216.5508	702751.5285	2092594.107	1974055.723	1489016.09	2518489.387	2878111.720119	1073390.187893	2373626.648275	3528712.364772	3616693.434238	1766304.625627	3592345.890237
Man4	2	153203.7385	203355.203	361809.8848	330127.0454	266583.7558	376936.6	472767.896889	195349.974261	373056.038128	621525.770864	396313.756632	361834.40046	538850.455564
Man4	3	466466.8061	344789.4277	1021108.768	1160041.271	748964.4258	1368711.378	1467532.417632	634150.39938	1124761.646433	2050160.7915	2086021.496936	1058985.601999	1933328.669473
Man4F	1	33179.0664	24326.00182	76796.85775	62593.43907	47623.79999	92961.92395	79647.53051	33680.729069	59581.105617	100130.382386	96760.592685	49689.79324	111478.980076
Man4Gn	1	36352.94126	27989.28875	120625.8077	103343.2702	70939.13019	131730.7865	173489.628968	78063.263158	123989.603853	263712.502173	210936.463403	93714.968452	184736.908771
Man4Gn	2	31090.10067	82960.31112	75112.76607	83091.47746	58059.87649	67237.80258	105553.831277	42723.140179	81814.340925	138610.177864	133558.551956	87451.969545	123439.704704
Man4GnF	1	137477.2485	71722.58694	302864.0296	333017.7428	270028.1216	348785.4012	442888.007826	156322.574031	216055.529121	598769.378657	485958.670845	273277.947505	411257.318476
Man4GnF	2	125019.0172	86607.26068	350004.904	276602.5198	171182.4105	291346.4445	280261.034364	193359.733214	269663.149393	616128.415968	497988.411815	327806.593082	384191.17699
Man4Na	1	683769.6325	655777.5183	1232682.451	2341430.417	879527.4123	1861798.015	2189691.103322	742386.637272	1542274.946145	2416901.664682	2165091.428023	1345712.889005	2189607.860059
Man4Na	2	944711.3385	676381.4376	1909144.036	2107342.035	1348594.404	2603694.854	2728797.634775	1038899.297482	2317783.462	2669015.258351	3444670.3385	1838421.970996	3444723.037357
Man4NaF	1	242460.2894	126412.014	501680.1624	533624.8405	360347.3092	708776.4637	758203.821815	278575.841727	598437.981145	706385.520849	988762.541682	548292.426471	994206.4819
Man4Ng	1	135154.162	133208.6862	298715.1282	264577.7263	181332.4371	395217.1844	428919.664247	132448.799926	295592.048941	285490.796779	388978.048684	180975.21864	399852.985493
Man5	1	1453141.802	1247802.743	3567741.834	3328018.806	2489667.461	4396477.412	5113807.305843	1906398.015042	3877203.374209	6031893.697932	6259317.015885	2962147.019872	5775971.642309
Man5	2	95103.60734	427545.4273	404653.3742	364584.0674	197187.2137	292656.403	633842.639102	233423.644607	341747.845428	793350.830108	679019.673812	331315.264668	557022.747905
Man5	3	1961679.908	1458317.985	4439701.249	4403326.175	3090967.279	5656053.793	6108497.897936	2648445.367907	5217084.566797	8592635.40105	8195853.088793	4949003.512305	9106880.110071
Man5	4	137763.7259	224901.1121	154524.9472	176894.3165	123606.2865	230899.9562	135230.884943	66394.368305	98285.019282	309647.174565	224784.479552	146896.353993	220333.705724
Man5AF	1	193582.379	137051.0812	385129.7979	427675.2257	264658.634	536810.5468	774166.726192	245985.994711	481970.023467	612265.2205	686184.503393	378424.384491	687240.466679
Man5Gn	1	211861.7571	214203.2947	512040.6252	515412.7611	310046.4466	555643.1228	749095.577653	233786.544531	477497.188155	820179.418579	815292.536271	307097.659241	635040.067091
Man5Gn	2	170405.5382	250446.6213	291758.9581	316885.6175	304520.9252	332607.7729	402335.685511	321800.630768	308266.225499	473136.725969	1565056.55171	303806.080058	515149.444964
Man5Gn	3	35893.33693	498656.8388	92245.06563	101399.2822	71224.38123	90525.78139	160697.030497	104256.066555	133383.323435	246239.101935	219400.658373	98359.250225	148062.903105
Man5Gn	4	84910.29938	169544.0941	163846.1772	183291.5969	99202.71862	97510.29772	205719.62171	53554.381348	109044.761788	324352.91681	231778.67673	64243.180446	185550.910982
Man5Gn+1xHex	1	524687.6524	889450.9837	1348221.827	1584132.894	973990.5351	1523931.087	2173408.761494	717623.030326	1540454.167052	2477862.339091	2648574.708253	1148758.977691	2183517.495059
Man5Gn+1xHex	2	148004.0647	162898.5263	346568.1909	432112.5019	199989.9056	260626.0855	475050.822952	290395.005517	361256.398892	662868.184953	427128.977673	227073.90191	352823.132328
Man5GnF	1	98946.73225	126466.7045	168742.7145	201703.6186	115456.7409	191223.0308	267683.738096	66558.908543	141899.873065	357253.839085	353881.599846	84021.787575	223715.886888
Man5GnF	2	195133.7725	113740.4777	333456.2698	332145.2387	261581.6812	445357.6663	542357.554074	193960.987953	464876.435192	616580.031444	754885.062515	292095.965201	631109.675918
Man5Na	1	536802.3072	513384.8459	1124328.725	1925684.697	865501.6212	1806533.835	1621697.695491	810342.304801	1600632.596935	2497627.354297	2049896.699487	1303764.41862	2489875.409741
Man5Na	2	130614.0112	20488.31052	281201.9756	226003.4499	134945.2676	218518.2578	397693.406405	146719.421474	149507.756253	412574.594714	265146.477385	204360.542621	268610.966515
Man5Na	3	1197514.402	625578.9815	2368728.185	2420656.641	1774406.871	3580592.979	3354811.85737	1499424.432742	2868654.024442	3362049.440252	4467258.879737	2544231.441342	4796208.66093
Man5NaF	1	164418.4742	97717.468	293468.8149	311816.481	200053.2756	370789.0089	405868.692444	157303.662307	297879.342188	408043.069173	485086.899606	312365.320324	524679.598852
Man5Ng	1	130031.5397	154325.7505	279106.4962	344383.6074	176302.6937	269163.3297	352119.145627	137476.000997	252670.194049	460728.493229	363876.622781	213632.667863	367698.486532
Man5Ng	2	237217.8475	119515.0238	386156.6626	418352.8415	296598.589	532818.2382	498814.636047	240223.333112	477144.941896	496167.259034	656690.721861	398691.921085	603175.979608
Man6	1	6339312.577	4860616.763	14158040.89	12627754.09	9959541.458	17353004.6	19446446.224921	8119683.673877	16139139.958933	23091498.345051	25714715.794564	11356735.618221	23299486.685645
Man6	2	574793.3647	675381.421	1340895.049	1210897.225	847990.3495	1169847.421	1671232.038297	696006.468613	1274908.178734	1987041.216378	2038842.119368	875712.065379	1774626.999647
Man6F	1	86212.87573	81586.84783	175443.3215	195727.5737	152730.2477	183263.184	205427.314482	112750.242274	185871.388792	471715.611489	656738.173672	180223.70192	299252.240146
Man7	1	7650952.008	5897637.86	16731665.87	15690035.85	11690855.88	20001714.91	23567327.17337	8929589.641188	17898086.786665	27900133.147802	28488218.148824	12056394.0971	24087431.756869
Man8	1	16245773.26	11631853.88	34043366.9	30741830.93	23752055.74	40088999.68	49066548.008847	18138899.712408	36954785.777317	53507036.043504	55686117.497312	22293716.962463	45189077.248805
Man8	2	307735.5642	1035355.547	740994.3313	775493.4933	505595.4976	749548.2013	1046850.333318	426831.56	894615.113363	1342234.07597	1230714.682086	523652.553981	913999.128174
Man9	1	16653039.83	11765658.33	34701930.41	30681616.09	23652639.42	40192039.95	48056665.631284	17674982.365309	38235499.500956	59165918.689148	61502699.675046	20887311.461914	48204756.988165
Man9	2	1591891.021	2031973.215	3263689.817	3136801.501	2780008.218	4319512.386	6590010.895348	2112664.45782	3765286.441939	5864264.218738	5821411.060406	2545522.232017	5661055.868746
Man9+1xHex	1	3180398.539	2736366.724	7349417.132	6333698.016	4693924.836	7099196.899	10252549.95913	3611447.472615	7580367.469834	14494977.153413	11205264.675635	3826144.126986	9098396.002987
NaA	1	1294686.911	1379039.309	3116320.486	6436123.61	2391001.916	4621015.303	6542332.072843	1997942.861701	3658116.597217	8773549.256513	7848387.600154	3420578.993148	6159522.534124
NaA	2	207279.2435	835828.9435	1080425.803	1788772.567	319830.0658	409085.4855	1419291.056482	444428.510394	908682.931642	2158503.810203	1439635.469123	981237.680151	1231074.04917
NaA	3	2540661.262	1974259.316	6048366.619	6160612.309	4463915.626	7842563.087	8807228.772399	3504979.404076	6709613.855953	11129156.139516	14136391.671944	5453905.030503	11223635.802064
NaAAA	1	336792.3006	145781.6229	584469.8361	406650.1622	481558.7726	685686.3363	750036.60844	319327.615586	582405.893174	767004.748469	951884.182973	288462.145414	752184.609463
NaAAAF	1	416259.4517	231435.6436	795750.5998	694838.2702	604523.1518	794170.0719	929713.125241	393060.860414	777960.750361	929819.459048	1256302.138056	536132.82489	1223789.383877
NaAAAF	2	129277.9279	187151.6164	236376.6594	152223.379	234356.3037	219759.2062	846339.010844	441651.217648	713103.494685	763548.721186	791057.488084	431077.779179	1125726.552011
NaAAF	1	18592.23143	18025.70533	50956.84566	68946.20005	24815.62182	36357.91702	36809.726373	19428.250897	50386.832798	116579.484068	67830.495951	35101.773186	72702.80959
NaAAF	2	38206.91101	28073.2985	130553.7971	93259.82754	77873.02078	87283.29776	105015.431127	57832.201954	130516.419429	201160.513598	150165.312054	111328.615576	195899.339668
NaAAF	3	77979.83845	21517.19834	174992.2527	157215.7251	129857.9663	139837.9796	192804.372764	87277.01389	171911.877444	228617.974941	233730.292512	128114.603642	261401.133697
NaAAF	4	23987.23662	7848.70542	50409.16358	44112.80833	33733.16433	57739.34834	47594.943973	32368.13559	65147.725061	109416.781105	89931.73742	66388.594842	103127.606174
NaAF	1	1206246.371	766160.0804	2757933.679	2662443.513	1692799.493	3479087.486	3480042.539468	1287740.007757	2907916.493172	8025442.71979	7059080.910534	2473619.449423	5313253.410126
NaAF	2	262917.7226	301753.4605	471201.8748	455334.2147	155403.5684	144878.2758	892949.621861	128427.819242	600849.136035	1995107.716964	560193.292327	419400.043262	907164.378786
NaAF	3	4024631.116	2211454.713	8525659.62	7983375.762	6128394.088	10242038.97	12505592.829911	4523515.603278	9696774.292775	19128109.746236	23934169.902277	7980383.62535	17930131.791868
NaAF2	1	353196.396	413486.4601	711028.8148	688468.1893	397081.1126	667502.2819	888164.936226	372801.145846	706986.09368	1042180.810252	934146.298689	477812.473675	998115.531604
NaGn	1	73103.97043	89801.25799	175673.4403	126407.0227	150859.487	177954.8259	162205.331225	47763.516884	115944.162397	259513.524772	263137.684205	160128.146306	185187.114008
NaGn	2	172909.0355	216131.0886	402787.4255	514505.6803	244434.2394	504400.3657	499349.331827	188815.670774	391257.945797	939615.130527	898860.920152	429811.060592	721085.699434
NaGn	3	429715.0632	335349.4233	979981.3198	812766.2726	590699.4961	1081707.044	1460356.730187	484590.190661	1091328.330612	1750623.0562	2169139.756363	1043537.426261	1724872.074029
NaGnF	1	214512.6535	207933.6187	492490.4382	396852.204	313511.8889	601010.1933	585286.78243	225446.876956	489146.096825	1452305.80045	1317248.081341	541468.051628	1023103.042493
NaGnF	2	679027.5802	493823.0462	1667958.016	1481073.179	1015925.431	1705359.396	2066309.082487	824711.986126	1711765.829556	3141123.383025	4187006.580094	1777197.713192	3256052.700778
NaM	1	135050.746	141590.5004	288404.9278	449375.6675	218102.3108	418376.9886	438174.004552	127043.717113	254226.878338	563552.336054	399922.132321	287781.885242	423743.647782
NaM	2	217633.4777	155630.6166	426463.0655	550970.875	327828.9602	512667.8201	622894.201739	221967.920703	482342.282637	720555.114852	719988.402787	452766.577507	660962.493212
NaM	3	151475.6219	118041.6526	314905.9783	443123.8084	287347.5463	475911.1559	502079.554973	219601.987032	450163.250425	589500.457675	646235.52775	384327.040362	614850.878618
NaMF	1	107048.1873	67200.53124	252876.4538	199110.2593	180373.6044	257405.0231	252005.776656	89561.711157	229878.035211	384233.43853	278610.306452	227596.157479	292935.073469
NaMF	2	167206.9041	76028.66445	428932.5415	372785.5596	272170.124	440440.4904	441699.738414	175694.726426	427849.569234	598888.879044	661021.169224	349856.261342	614547.316623
NaMF	3	72273.28907	33646.44826	144444.5008	118656.8534	87633.11976	135244.4865	174415.931944	55157.872782	144631.896252	142882.368607	150960.943704	151277.60361	160831.459539
NaMF	4	134328.9722	81496.66001	271410.9779	235283.185	223436.3315	382150.136	345394.202889	183572.591854	336911.040004	396170.403463	548067.179984	293318.90088	518793.744745
NaMan5(bi)	1	640651.8349	552416.6059	1529126.141	1412239.024	1052656.101	2157854.587	2378135.389181	818657.711273	1860026.172802	3151448.276883	2349967.025723	1145402.62953	2480363.053707
NaMan5(bi)	2	456804.9252	250359.0401	1031276.535	818939.6372	474504.167	756209.4885	1105126.75648	257824.639556	602213.553323	1233826.76787	996102.426519	561233.624058	790949.224619
NaMan5(bi)	3	2760792.599	1697296.446	5830194.492	5478489.978	3853031.483	7446793.829	8122029.969208	3445206.029831	7488865.026281	8269970.45504	10005190.508208	4920648.501235	9218651.330635
NaMan5(bi)	4	882414.4851	417455.2993	1758673.995	1352946.013	1229384.484	1914068.716	2243230.574007	872202.547606	1476826.017952	3374979.159491	4174639.628019	1374208.220133	3029599.721794
NaNa	1	4732098.268	5080011.267	11395842.48	24853385.54	5199293.348	13697155.09	15965815.666791	5261752.289209	11689061.510521	17091605.884515	19654178.302636	11690846.740233	14504143.847053
NaNa	2	7926766.44	8450406.491	17341048.51	38369217.22	9273160.709	22759350.02	25877629.886358	8371562.789772	19009783.924546	26211167.807963	35294750.92328	19042152.053511	26014451.588156
NaNa	3	2308204.98	1794130.877	4594098.963	5733241.877	3590247.122	6190209.402	5847761.963788	2704164.628082	5503891.547081	7022149.273672	9751298.356008	4105440.741793	8485501.020623
NaNaA	1	722261.251	767850.652	1401141.329	3473788.568	955706.3456	1311083.229	3035172.004878	489317.936437	839819.808717	2944738.294392	2365187.484314	1050092.686776	1440161.049315
NaNaA	2	1326137.459	1015077.748	2866710.602	4562062.117	1367141.82	2122389.783	5790026.754974	988225.561122	2681536.658682	5976324.733673	4770793.69175	2999182.731341	3639053.73304
NaNaA	3	3741534.955	2683551.102	7953183.592	18821262.93	5279553.107	6103937.752	17946531.500271	3536935.118922	6319151.759183	15049278.52643	17436384.009892	6292815.744095	7992120.518309
NaNaA	4	2245225.326	1675592.574	4076591.575	9282141.965	2930941.29	3353492.763	8900956.682061	763013.536119	2087219.83532	5913005.568676	9610075.592067	2728560.286812	3386242.524189
NaNaA	5	2255118.271	2016539.172	4268962.2	6807667.35	2047472.005	2568884.609	3582802.550687	1754288.800197	2797727.577934	7039710.663235	4116389.688293	2714911.219285	4587200.965391
NaNaAF	1	484120.864	228382.9456	643634.8639	1835565.947	364079.2069	810208.1069	1389734.910742	415472.388116	882443.726364	1546003.088214	1380828.885391	741098.323383	1207234.462245
NaNaAF	2	656549.4936	226672.3772	975542.4146	1967204.221	467569.0447	897972.1639	1673892.825833	410856.630991	879544.238458	1893397.049611	1364904.356023	852440.810989	1184116.709324
NaNaAF	3	970064.0073	506196.4193	1761371.394	3415974.386	1124665.439	2456661.824	2707150.452696	988644.056375	2421344.205982	3382485.780677	3985454.437504	1908749.916247	3175837.408623
NaNaAF	4	696267.2438	169953.9004	1625633.772	1612667.888	1383591.635	1870714.535	2269516.480304	1078447.831194	2045039.687991	2880878.283789	3696702.182983	1268080.168998	3021637.40323
NaNaAF	5	2012913.917	800260.2256	2779637.212	2424253.922	2192929.444	2846528.368	3187221.957092	1852005.690909	3354782.564535	3874648.210976	5164623.444496	2637663.710933	5235551.226459
NaNaF	1	412019.1287	235774.019	908579.0556	1287616.057	632750.6031	1024258.091	1447676.446051	363777.62815	795651.129229	2047865.04492	1743331.527225	883837.351863	1227820.424453
NaNaF	2	1432851.485	660642.8866	2658475.656	2983361.731	2098387.549	4367421.964	3345783.930225	1733386.537553	3924000.494307	6377359.861807	7691435.612668	3063447.11612	6280423.962066
NaNaF	3	5116116.978	2760302.011	9873817.77	8692033.332	7410101.351	12684548.09	12286013.543931	6618791.086848	11483149.686153	17095255.460366	23766882.706838	10132396.484072	22201595.715856
NaNaNa	1	5478567.792	7768401.549	10133112.98	20959987.99	4696995.972	9592706.372	15161271.723049	5357043.992742	11255682.96926	16509112.805673	17669821.117431	11454332.674505	13132572.24437
NaNaNa	2	10659716.89	11118626.17	16294685.39	29923049.3	9912877.522	16800427.87	27392094.588859	10332850.121256	16563676.786372	34713665.730711	30032753.607426	20628317.377877	21877528.037492
NaNaNa	3	23821023.22	23087095.27	54711510.69	121804330.7	26574693.81	65527483.08	76970300.556391	30464447.284202	61295358.363647	75435602.654089	106172188.060019	54684035.950873	70718693.237401
NaNaNa	4	12924791.33	8436473.552	14290625.02	41050212.5	10156646.51	19032317.42	30573728.668317	9440340.470996	17613794.805536	22509368.850695	34251890.96647	15897840.456867	20286079.237531
NaNaNa	5	32319576.57	29740131.49	60434221.85	148766493.1	32962685.52	77680581.22	89917600.188366	34720543.258363	73682359.454165	79078943.982784	141732806.893859	68297710.617186	89839397.17772
NaNaNa	6	6511836.102	8305703.353	11615758.7	28420555.74	6679790.072	15429376.52	12040645.04018	2753901.629876	7406444.19891	745262.038424	17341027.634402	8577245.24912	12373240.638026
NgA	1	528706.7497	450312.5007	978483.7787	868829.4811	718596.9725	1166927.307	1240025.761189	531876.958351	937818.399357	1271827.913179	1627043.313577	705875.20971	1302278.705059
NgAF2	1	3083455.413	2549547.082	6412440.174	7009791.97	3998313.258	6768314.533	8952552.098563	3655673.98469	6675287.826355	12522036.458765	10667367.184842	5198653.599829	8531446.710437
NgAF2	2	7375867.083	3755695.142	14221088.68	13466585.74	10211012.1	16578254.19	20863790.161535	9092278.596796	18429970.793201	24485327.216953	29376841.28716	13154426.772235	25084799.704103
NgNgF	1	166381.2553	189945.0811	369546.1394	495518.668	254975.7055	382405.9962	495940.374872	168030.632166	298654.619809	553740.500242	391949.144466	273469.623392	422655.267358
