# Supplementary material for: Oxygen-Dependent Changes in the N-Glycome of Murine Pulmonary Endothelial Cells
Source: Antioxidants (Basel). 2021 Dec 4;10(12):1947. doi: 10.3390/antiox10121947 (PMC8750181; doi:10.3390/antiox10121947)
Supplement: Supplementary file 1 [file antioxidants-10-01947-s001.zip › Supplement S2/Analysis May 2019.csv]

Incubation Time [h]		0h	2h	2h	2h	2h	6h	6h	24h	24h	24h	24h	4h	4h	4h	4h	6h	6h
O2 %		21	5	21	95	0-95	95	0-95	5	21	95	0-95	5	21	95	0-95	5	21
Glycan	Peak
AA	1	4284830.479	4773424.994	4241132.532	4494967.415	3409335.327	2064004.668411	1516462.984114	2583426.163334	1421281.272318	851092.361185	2363891.535458	4346653.60886	2520109.220898	2758619.581851	1597769.477038	1787979.726386	1853138.826966
AA	2	1563495.37	928264.9045	871860.239	983426.5335	992644.9686	1133684.517982	929419.172092	1120451.577662	1182487.769751	1272728.800557	1473745.801559	962141.578465	1349981.909915	842931.157862	1456321.392455	1125559.236191	1480729.756839
AAA	1	150192.3099	167367.5104	144726.7401	55986.41311	127529.9007	95391.227054	80432.672436	38033.246409	85970.032953	33354.489397	79695.972715	91749.169181	64736.493879	97189.577625	39832.103634	71637.013344	68956.202558
AAA	2	1186391.63	1245926.356	1367894.559	1360832.343	1185535.065	848665.696215	724775.518963	951020.832675	592327.611894	417835.245322	897145.301737	1590494.613787	1017599.031112	1173766.376253	650061.398131	699305.161733	880963.949972
AAA	3	411720.1671	490063.5803	375072.0422	430745.6999	357699.9765	248118.735996	243631.977096	274425.443211	130104.795025	173111.214885	332740.814063	496957.954734	356945.619862	335227.48005	165186.662809	191806.780797	272782.215378
AAA	4	992419.853	807604.4855	571073.0661	895999.83	502562.4586	422489.856631	442162.051857	339810.586193	463214.538587	610995.571569	510109.838817	446012.363112	746843.720124	440976.931674	826823.817448	190984.458368	736320.730701
AAAA	1	762879.6208	841135.2176	621479.7877	737702.7181	787631.9971	387201.657493	208140.516858	545047.739015	395543.748336	247794.84431	562631.906577	960873.806592	502746.550485	569805.383208	360029.446238	359198.591403	408040.088389
AAAAF	1	726193.0522	1141250.773	1071064.211	1061370.519	920283.7071	654309.213785	580444.253811	710430.575312	506239.811897	343913.550283	805573.081297	1043090.93888	796246.206562	821374.207435	347972.857946	612175.450959	790958.469343
AAAAF	2	404328.4812	480252.4004	328373.0547	313442.6229	307269.426	271621.274174	202955.220986	269223.474616	181838.03858	221132.928854	287441.819744	290950.36893	350082.498695	211189.468697	190808.536003	246313.954177	375960.678019
AAAF	1	1500814.589	1781932.685	1537570.101	1637300.702	1266968.14	1029836.180745	803460.661821	1081071.732015	757085.247526	730782.722159	854581.396698	1688694.534852	1078047.172061	1077252.110663	692787.710093	950881.953935	1113069.782069
AAAF	2	648210.2553	899470.6753	1016707.169	997095.6621	893525.1431	481449.510992	428473.357625	502315.656168	444443.66097	496751.547711	542242.761688	865260.804383	779608.811599	626558.946917	405232.779035	560648.939608	693096.571931
AAAF	3	1527985.018	1244306.202	768572.6235	1154403.777	713339.5297	618085.115017	714724.611198	557534.528906	763456.572919	962259.838248	686029.824524	558618.082191	1094377.815828	510816.124614	1086551.04294	1013103.658754	1245251.679071
AAAGn	1	721240.0547	1007521.893	1579300.336	878467.7594	965739.4536	646862.936028	508482.46835	710349.184229	337449.73012	289646.7764	868955.843712	842356.266859	937616.245895	1369202.090116	595803.451413	278403.406441	497724.681675
AAAGn	2	426147.1958	610266.9789	973933.0958	446834.7785	519462.2915	449461.086868	344281.842043	449101.04678	199723.936508	162566.69435	546815.039894	518255.717643	587692.972678	870058.964821	345344.410911	145843.057429	312483.371816
AAAGn	3	635493.1416	905414.2976	1204137.709	675773.2852	667858.1283	576630.034282	442121.557922	630531.86428	275010.749872	221031.583362	698678.816301	693609.2871	692433.154376	989106.440743	453132.826488	263357.819739	374193.721863
AAF	1	6518684.076	6862431.888	6524172.254	6360638.815	5809432.644	4031464.963307	3177151.758216	4497289.972643	2829171.663792	1883982.465376	4452267.359289	6629277.783882	4588754.419943	5244835.224471	2892778.228584	3796459.182137	4020875.425745
AAF	2	1835674.526	1593244.099	1016321.255	1648096.227	830387.7592	599188.701881	690124.763111	701972.659299	1078968.190968	1200970.832286	1046727.398752	1024843.471743	1079283.184907	640500.803751	986277.480309	993771.930631	1505918.500936
AAGn	1	98373.64574	85720.48453	102106.4903	78390.74216	89784.631	37908.59997	77344.709976	42776.270545	49571.441849	56334.079727	27856.379883	102514.671429	68477.970144	88827.021265	75514.755855	75069.235699	63264.01194
AAGn	2	158414.7664	166504.5161	231985.3826	320939.5713	203069.759	112087.602416	180680.46547	121805.837987	128831.783093	144024.132217	115439.082716	150620.927197	161624.958188	208569.784793	182536.776701	214414.632595	196335.163633
AAGn	3	312218.1722	375914.3475	384598.2753	436541.9599	280384.7878	82302.431104	74099.796131	148881.738269	74287.48427	66809.616309	155873.542304	236023.851703	111769.512425	92538.188034	129623.135904	119861.498479	150574.169437
AAGnF	1	93337.46202	124408.4063	94719.98706	196154.3068	116676.3096	89660.047815	100681.872316	112836.946331	81127.27922	97504.468235	122549.60193	108842.961979	116053.0786	90881.950888	160346.740865	191395.534504	128049.241867
AAGnF	2	199653.8083	204370.3729	145384.7977	319691.2451	125743.933	69497.767477	63407.936654	44959.740676	62528.869843	107561.451091	46958.556245	54651.55846	72471.499945	88240.312563	68000.013315	40367.599302	69193.09841
AAGnF	3	349678.4465	275009.6857	181788.6946	369294.4647	192636.4863	100750.956336	100776.577848	89440.786072	149604.509086	71267.344347	76014.402726	79344.107897	90841.410448	134189.486312	68104.524838	100475.372022	95425.267149
AAGnF	4	189992.3616	198380.0241	108929.801	243708.0927	87687.09386	97637.438558	65875.208508	97406.260444	123596.697423	94463.004461	73563.063205	193380.211549	126949.843968	101573.274505	172086.203653	135079.849293	100992.046934
AAGnF	5	1153997.992	954128.032	569481.5073	1287938.388	663045.6817	428364.273293	420200.257476	370304.239472	603893.401356	713908.446907	451616.615314	391020.586028	657536.994087	395069.256805	853678.586299	633864.820582	799946.295564
AGn	1	1024314.64	1384758.104	1234601.596	1345340.579	1113976.01	859169.410377	647195.665952	1076620.874698	643220.47046	402090.582985	1088918.7163	1525759.203602	883234.414361	1041420.494875	642077.761351	701091.770802	742384.278347
AGn(bi)	1	177746.6926	189706.026	217091.698	192324.9798	228927.6319	120990.615739	60728.511436	57524.224305	39489.240989	39697.181704	132425.024638	67223.536116	95059.673859	112418.054082	67579.643135	85644.792101	63624.762497
AGnF	1	3202573.677	3321549.209	3153104.861	3253985.028	2657567.542	1568312.634471	1391078.336064	2146032.352503	1459140.305497	857591.789619	2075763.107195	2511023.381484	1992749.341993	2330777.919985	1007502.364169	1312305.159528	1706275.183157
AGnF(bi)	1	180781.6073	203609.6952	256019.4661	370757.9809	348089.5667	185663.549304	191912.145809	205547.395729	128112.735217	85574.397624	196702.274911	234112.30369	121234.588717	157749.381721	115543.7456	185551.263377	136038.316482
AMan5(bi)	1	2758130.466	3187741.75	3253785.369	2726018.91	2675808.991	1530926.499723	1333008.099848	1761718.330945	1115378.364279	726056.732866	1627406.856612	2927289.831502	1991199.612585	2065579.383978	1209671.701004	1374350.904701	1413010.485455
AMan5F(bi)	1	4595410.754	5088946.964	5025660.385	4497253.801	4131837.829	3304242.089762	2769246.569809	3136524.863905	2296071.009608	1786286.736945	3660352.400919	5169437.730011	3871580.203545	4377218.965327	2519061.135706	2754442.542753	3375624.120787
GnGn	1	488883.8284	643190.8925	506267.2283	560076.0584	470379.9095	303500.809225	303006.548979	392253.620967	267564.598778	169203.123207	351725.176679	587346.403072	375723.220588	504213.485896	253625.173975	260265.173827	313221.31563
GnGnF	1	1421479.314	1613539.661	2007963.811	1547507.762	1784688.868	1456614.602602	1347857.789209	1468950.791053	1141819.817919	640609.441944	1549842.678283	2132237.387742	1579835.443519	1927638.927237	1089533.385845	1240824.413607	1534948.280305
GnGnGn	1	181226.2967	304637.6013	178468.5159	251537.5195	147669.8216	130676.764344	236581.885603	164876.927629	114116.924661	74787.744184	115386.394888	194623.175807	103664.916701	135091.988059	83320.030976	100958.933213	163340.53472
GnGnGn	2	192708.4476	161325.2843	137444.8196	225026.2225	213828.9488	134703.898538	70671.892616	150528.876744	94393.756888	84074.854532	185770.348443	217677.604551	115092.7132	174094.139791	92829.8565	97691.631324	139552.028472
GnGnGnF	1	341658.9728	332273.1239	214456.4332	290439.5135	265064.3166	256307.794107	308204.55692	239512.528244	307860.096777	277444.125106	264118.903876	344295.22384	257487.844706	309689.264103	119290.926783	140145.377156	166938.619168
GnGnGnF	2	759896.9392	659557.5702	749318.739	526627.0065	640513.7707	460531.020958	339273.614775	554177.267956	308069.145445	279378.741833	568784.784487	792361.693502	450209.200204	610726.319504	319390.685866	349203.754769	468544.179048
GnGnGnF	3	2037053.692	1426170.76	840384.2956	1367422.659	732013.2998	693825.608283	879709.203817	823023.943261	1440478.910507	1512047.667981	1047377.568101	566676.925168	1274014.021062	571932.305545	1578350.340411	1224981.84873	1628777.649785
GnM	1	77198.48972	93503.4928	137176.6682	149093.2247	102655.6944	86496.790399	81225.272121	73378.927545	95492.48796	56134.349936	119171.17007	88440.534892	57331.941554	76985.715896	53757.798394	74895.036416	50843.274112
GnM	2	50869.83991	61865.15959	80335.39966	121407.5537	75995.08495	84604.015623	57945.488832	56122.474974	45738.494692	30585.886911	62327.308718	91519.858581	52884.99115	73349.438534	56006.540577	46147.202467	39814.939574
GnM	3	52227.46644	25038.16898	36019.38954	18602.32636	11252.30427	12297.371117	16662.668749	17755.488316	7963.122945	16683.134197	14430.39885	13348.603723	23636.583471	14800.260492	29757.38397	32752.092999	23457.999411
GnM	4	16072.09441	36607.37164	45842.66664	48726.31425	36144.07732	22412.257793	32465.285191	19737.837028	16993.014119	10436.618322	36464.395546	19495.346915	57180.900276	29982.389135	30921.406011	22373.715004	19534.407945
GnM	5	163412.8192	200208.2337	223540.5274	193079.5335	196587.3327	188405.432225	152347.126898	189041.386201	136050.107686	96196.174792	212668.739151	178928.933552	200461.660875	205104.247655	115393.955172	128546.369466	170505.185017
GnMF	1	263990.5624	214003.0541	92761.90077	189908.2525	113498.4068	183323.095824	138533.428869	141693.461765	265186.532891	456833.572757	273936.998276	14874.840316	88796.103962	39985.57379	130974.747285	90443.966675	113766.806589
GnMF	2	86836.66995	120917.737	144709.6082	130078.0286	126679.8298	99608.211083	79259.684741	90067.972545	81188.33881	58062.209493	114385.673391	124656.843967	89108.941744	101508.870449	66153.026732	73050.172788	103102.403645
GnU	1	51615.36132	93254.28411	89779.49151	76709.2844	79256.97398	46203.188564	44778.722444	43285.237271	39178.522565	35481.109783	51828.558283	70434.584816	60460.383587	60922.266032	70033.108947	41158.317347	69200.745408
GnU	2	532565.5062	503165.0116	493748.6173	396508.1223	437391.9579	298283.771322	207291.099375	288017.00475	243128.348193	155145.825416	262667.888749	475264.964634	369507.692599	331553.244477	323289.368373	260260.498225	295512.037898
GnUF	1	307974.3707	189470.1589	60843.27713	185584.9201	80212.50445	75971.302582	65323.317338	77183.412326	71235.02571	87605.732836	83941.852562	29820.229475	111567.723408	47872.257052	166119.552496	114054.922823	111025.411057
GnUF	2	185312.0119	160123.1121	114654.2206	136257.318	93714.53279	24863.251109	13206.199323	22116.146057	28273.459903	24858.717721	42746.087466	97185.373808	134431.998908	99405.869002	101365.774548	92401.131914	101604.449753
MM	1	1287415.258	1441408.495	1187506.685	995150.7412	925338.5335	802764.793995	647144.498629	1003105.414938	546296.144151	441387.6112	974295.952779	1218053.934506	890935.533485	985346.15589	521797.699969	617859.225861	679859.980897
MM	2	1820946.224	2381640.857	2463937.942	2264341.173	2189263.23	1814004.114259	1385179.699611	1883110.56532	1076467.196414	860307.283107	2010121.150108	2762975.706944	1859020.381939	2228301.797884	1199888.087004	1262061.89186	1451696.42394
MM	3	1262968.192	1041784.383	1121427.141	794352.2671	801044.2504	580773.470091	513168.171482	679004.129829	411126.607021	332636.498831	672616.595326	878706.472357	634283.590367	746716.870324	408528.039517	434196.336339	491328.820539
MMF	1	1581038.497	2063215.894	1812109.359	1645311.767	1639793.611	1161390.009903	812685.673209	1081758.738629	732774.390711	517346.600222	1301051.263344	2025661.523212	1252189.401204	1488267.234949	781023.112067	798805.135382	1012771.263798
MU	1	1171139.798	1451529.438	1291009.496	1205301.895	1135181.536	929742.65411	673785.896128	1019755.722236	567316.427889	468081.397057	1089934.827444	1498770.334126	907752.693035	1153675.661902	640418.54409	773605.739805	762816.807193
MUF	1	1383337.611	1845431.92	1782722.825	1522678.729	1578403.567	1156891.838371	885263.109125	1219195.290039	657100.801734	582360.111646	1440041.508393	1706535.559338	1175524.883295	1381028.368387	747840.096264	863956.520932	1000932.394564
Man4	1	2627816.466	3071202.31	2668917.627	2283244.311	1987638.88	1542268.222248	1129399.812088	1615942.240028	1026711.689422	779599.205498	1769835.264343	2536625.317014	1557063.82943	1720536.961445	1148283.667648	1228457.204119	1346042.243412
Man4	2	747236.8323	642581.9173	425491.435	568283.0061	412083.4162	241678.575538	183637.684447	258927.021153	210819.436222	309275.084598	354541.540164	439769.651829	319336.284483	212304.440697	259457.535111	240914.978614	251528.938834
Man4	3	953844.7466	1100294.298	1044027.244	917129.4172	875360.9017	607944.883469	485846.855328	768083.736572	424555.660873	324043.142371	725746.969259	998972.970554	584925.017254	766543.591414	462504.459484	463546.07619	489583.917567
Man4F	1	63263.81865	67450.09339	103671.0729	75491.03956	59972.96422	31928.87301	39669.671937	46606.30092	25353.145724	30791.112338	58075.247799	72966.966362	56827.717382	65705.75824	19793.316851	38569.026031	36404.564744
Man4Gn	1	84271.75229	95267.81834	75960.51296	88066.25191	80878.82316	51721.533597	36762.77079	58340.363727	41437.111698	30777.846676	63192.094259	84284.620485	51896.350529	71280.559579	38425.556651	27096.704825	47782.713693
Man4Gn	2	383561.881	322543.4213	136160.6111	228809.0311	207727.8023	126303.491002	135811.867506	139498.875811	206417.16647	238386.985427	187016.91206	128396.757171	199666.115023	118267.895471	246358.75088	189934.120865	255410.62456
Man4GnF	1	632993.6844	448794.9143	279434.1218	253686.6559	225551.7049	196331.67936	183692.026453	185508.269912	177684.066391	267806.542398	208885.369059	158512.907166	231601.262363	200687.986446	278176.452961	229223.770069	170494.501721
Man4GnF	2	274282.4503	232225.9405	275044.7772	338266.0538	286892.9153	184997.247233	136762.477612	178013.87519	71207.942949	115673.814018	137424.953203	136653.827302	174545.995829	182506.333234	139439.726269	103276.939739	175157.777565
Man4Na	1	2970204.491	3156050.859	3172790.007	2471808.43	2256438.886	1792934.846734	1408295.038322	1790773.588092	1231595.70642	1442493.823736	1783086.322995	2527786.38084	2342927.742682	2638079.694558	2266782.705128	1672167.633713	1544974.186163
Man4Na	2	2652423.069	3148528.605	2932740.05	2703040.088	2569246.179	1966184.951894	1555027.573122	2270181.26392	1541583.635092	1304882.102624	2150651.059498	3010044.034805	2455764.835103	2376887.717776	2032723.984352	1653287.841384	1686897.823027
Man4NaF	1	606284.6944	730355.2819	729013.9104	665380.3261	638159.659	502827.270887	365379.468994	525363.141948	391011.21637	309584.596875	519745.754202	741385.197001	524111.808856	556540.368632	378154.065182	355029.620891	460706.764674
Man4Ng	1	289749.4739	264309.7917	257611.6693	319226.1467	273416.1502	215361.098538	176876.917065	237747.556071	166023.258559	101551.298912	222125.936901	308846.285256	187741.352612	238121.245094	177646.032833	164511.527486	200812.052801
Man5	1	3652560.568	4581285.911	4014154.043	3649933.417	3260509.676	2625400.248994	2027805.079843	2696392.505346	1684447.377291	1354454.821594	2736752.035027	4068919.494356	2716376.030425	3072065.696314	1862146.844698	2000284.789189	2368980.505733
Man5	2	1151704.269	965486.398	753920.2528	948808.6624	984321.6519	613534.580657	286584.82311	376137.4192	385268.11609	520840.693847	473123.40551	598436.408558	659265.997577	571851.841532	685812.000802	454948.300488	689606.252623
Man5	3	5632856.546	7039191.045	7053229.086	5662588.003	5557670.536	3690424.853874	2862121.762061	3691436.32803	2044466.564935	1625786.892765	3859346.433843	6072427.51409	4159432.747648	5087414.796895	2793747.922273	2568587.505	3056806.059891
Man5	4	1167582.19	1047826.76	749176.1986	915858.8732	603719.8152	456023.943892	409862.656716	409902.994711	437760.005658	614853.273252	378524.068366	459928.98905	539570.998734	508735.173624	721914.609012	465676.459338	830363.553727
Man5AF	1	675058.2922	585282.473	574233.8561	542225.9004	532147.4955	488075.290474	480715.451808	473702.755174	470423.208333	508678.243381	543030.953701	491617.342516	345793.851685	403851.905982	330912.333812	304979.469921	352891.689354
Man5Gn	1	728019.9217	823136.179	704001.742	865796.3795	776630.8777	488227.027926	491851.382236	610205.55169	486824.976788	357326.281974	764025.795697	922917.354602	703452.117694	666456.149532	576054.432943	516783.952491	603568.949493
Man5Gn	2	2233488.397	1532717.671	517211.5638	1456298.362	840979.1248	650797.41573	627038.348973	522006.726931	933933.324174	1463767.874924	1020867.953116	431039.871502	940946.395241	390275.437067	1353839.824269	997180.28936	1070365.985637
Man5Gn	3	443926.4205	409406.0986	331563.981	298215.8926	355624.0508	226368.929141	190608.146852	202297.032546	172367.396275	190133.323447	247238.173964	216031.532571	146169.624435	179987.987994	110663.16765	108316.093592	113264.482503
Man5Gn	4	360116.5415	415309.8175	394524.3511	343168.5314	356303.055	283394.329001	221221.305985	283976.092903	175693.49176	165569.701447	322164.055275	457327.369175	294727.859339	364278.417923	233589.312735	236023.210538	250098.784296
Man5Gn+1xHex	1	3082718.982	2689336.09	1763819.715	2665496.525	2035350.812	1477266.458	1016277.93949	1257709.840664	1246180.501893	1471266.8304	1807897.527279	1683146.711927	1850423.480739	1354808.496804	1904255.839321	1540190.836958	1745492.322334
Man5Gn+1xHex	2	779844.0364	1255162.742	1060755.936	977011.5938	1064193.803	564194.853675	563902.874481	591107.298128	369355.399664	301212.32317	638529.185076	1051055.06551	732470.075736	790617.529246	560517.781558	512961.647254	592379.012693
Man5GnF	1	1302716.965	952751.746	376264.4023	876424.3809	558345.8637	495447.228957	503582.023026	426800.142275	752067.917972	1049915.607672	601555.760321	443817.273756	329272.247877	299580.193017	193258.115315	232742.024787	255935.982059
Man5GnF	2	370754.5813	365506.8169	370254.2902	266460.8822	336389.9819	329992.046453	249189.098134	304179.105357	246253.149617	210111.858683	305896.679955	396656.954855	318662.888227	337808.823727	201357.407269	237144.80018	304874.268971
Man5Na	1	2669401.982	3364419.547	3008179.222	2296488.95	2562115.818	2032184.817417	1651106.719184	1858219.555556	1235541.014929	936575.587861	2336106.945206	3000872.360625	2116049.657452	2769698.291064	1837105.17091	1546032.444447	1644217.858983
Man5Na	2	688427.1819	1194997.873	834502.3724	504594.8088	524540.9325	150607.190777	162909.4357	81888.210638	63448.305539	69454.08006	215904.554847	282192.680538	184851.760581	111244.812496	282598.774586	85792.680859	78442.767507
Man5Na	3	3067227.181	3988570.008	3815565.344	3029392.459	2897945.905	2381261.075748	1819747.846659	2575388.205587	1599259.919845	1283654.165889	2915542.867273	3770338.932697	2561016.673818	3026059.09744	2051821.436141	2042427.945324	2010359.012596
Man5NaF	1	435716.9764	483398.5096	427673.9887	368674.4809	321233.998	229581.070933	205151.909229	257573.024812	176499.004665	159422.35723	259414.705969	361930.498982	247358.391385	288590.176039	215095.741612	221791.718258	208359.018822
Man5Ng	1	437082.8929	366150.654	310735.9157	316099.4529	282512.2913	223415.324201	152796.600708	189758.884329	130163.059693	92860.171685	226688.92835	176520.350122	135118.612074	227982.031962	156246.744668	143600.667552	163414.094177
Man5Ng	2	344155.7727	435688.4856	427476.7501	427227.8436	347796.2399	327278.639418	275624.180805	359467.253735	252909.538023	227022.740175	367088.231644	504437.015011	385479.457987	388765.105144	246041.438646	217688.836231	316256.379084
Man6	1	12742521.31	15125231.1	14240759.23	12924999.41	11634068.58	8714533.306804	6801396.352244	8871838.692795	5216190.269347	4157804.987752	9509255.997346	14199335.769788	9447583.961204	10460671.45464	6860030.811353	6910822.936213	7529130.583111
Man6	2	1596702.049	1622330.003	892793.3878	1157963.397	1050217.602	584831.711563	591756.31297	722461.596131	526347.920015	679289.389756	702656.263988	940447.068586	858397.61805	511604.625127	932398.734293	748327.556816	798204.783677
Man6F	1	273864.8647	250390.4493	258992.213	331978.4914	249034.8227	191390.165994	127963.871433	135075.851357	112969.852529	107698.8977	188918.684368	219039.144111	182105.782668	219088.529826	138342.532627	165325.77298	116490.721903
Man7	1	15236558.93	19112213.16	17110992.91	15540238.03	14860619.16	11137059.682645	8684868.169196	11154287.966843	6959291.305475	5287125.634809	12055979.870189	17382870.666169	11737726.633305	13289787.946024	8715576.6799	8964875.312496	9714850.701639
Man8	1	30762154.59	37767459.23	34729270.36	31359664.61	30517863.91	22993448.586571	17700027.686635	21977457.185434	14069577.055005	9727798.873447	23180363.509291	35213546.526297	24229065.515029	27279036.503025	17636726.806162	18681027.395428	20243149.135266
Man8	2	1654487.839	1905070.534	1648357.032	1645003.586	1577641.6	1183963.557944	809173.302029	1107075.080139	652822.781333	564601.997751	1204833.335067	1651942.015339	1150946.673999	1301260.965416	877198.798526	949666.093412	1135513.634752
Man9	1	28655286.11	34043321.45	32328151.28	28284457.67	25842284.82	20914636.522804	15794218.490934	19604413.428275	11241414.112525	8449839.807004	20809761.1321	32112556.505619	22306077.104913	25413433.06392	16397291.560094	15978113.521627	18982399.995143
Man9	2	4376429.579	7131910.354	4811144.635	5756693.611	5481175.917	3365725.177224	2930375.46228	2986497.45103	2889386.9001	1906399.722134	4445637.536242	3358675.302156	4100875.843163	3116333.944775	2695152.26537	3671303.161545	2506930.351091
Man9+1xHex	1	4738660.062	5281773.748	4155143.086	4417891.08	4536224.942	3276600.521367	2090381.379006	2678565.878145	1723257.652695	1208039.426431	3133596.055657	4890702.8489	3286555.198935	3665053.064747	2358880.724	2529205.937056	2748348.628589
NaA	1	5620102.124	7933657.706	7174519.461	5499222.424	5738688.526	4496487.767334	3788285.010838	4542585.293761	2911329.289551	2873549.212976	5199622.227579	6449543.376288	4852128.50482	6818248.017152	4773374.084998	3573979.216085	4106672.611712
NaA	2	2909499.773	1664289.075	2032769.727	1355582.356	1296279.511	1116551.87251	770467.216662	958778.730176	676961.085185	747526.745871	1019942.074508	1252575.047523	1218158.08282	1430698.843425	883813.775648	752521.318079	941436.005618
NaA	3	4602032.35	5209166.568	5170321.725	4983504.116	4286591.782	3507325.447426	2773209.226033	3654713.135877	2831901.629759	2498097.800161	3948618.173609	5421406.958616	4228057.81118	4282309.304625	3376640.420468	3333215.739174	3437609.108589
NaAAA	1	952074.8496	734487.769	925680.9949	1029904.074	979813.5327	286224.740098	307301.151528	569884.484698	461987.03838	414440.718016	576660.432515	844381.283876	537546.758268	636489.855266	616320.713734	274292.204479	595630.964344
NaAAAF	1	1201478.153	1063430.705	693895.8901	1175782.566	1018040.024	640179.697372	568869.493858	869656.547713	606102.575673	464224.209143	540930.126523	935904.262627	875237.141084	581692.141655	566741.497724	505094.306097	711261.629786
NaAAAF	2	820198.6107	946026.2874	445851.5933	768781.8093	431854.9708	290598.694696	378220.539433	447666.852015	547356.410791	560579.639587	261930.675974	548156.586616	761040.989382	279255.94009	432077.099234	464725.224858	590769.125488
NaAAF	1	20781.10777	43927.63766	61836.94936	28690.84397	32124.18187	25189.953635	18080.065791	11946.512679	19234.084362	11191.321764	26899.469987	14951.938665	19813.792899	21025.114447	13599.232573	12536.289849	22097.940939
NaAAF	2	37207.90903	38033.28905	50374.44094	43613.86348	44477.42252	44470.804687	36444.011914	39653.959973	37069.200023	35968.615813	40968.680475	53535.126684	47246.382516	65825.615633	35123.401981	35346.824805	72303.077765
NaAAF	3	53565.35064	65299.80811	85544.79554	58887.2902	86115.08923	57649.220635	47812.270757	62353.402346	53681.782726	47987.776686	47638.669512	88188.402655	94133.33569	86746.213174	30606.783964	39705.103967	86238.444817
NaAAF	4	9777.767203	19043.32063	15011.55273	29175.32769	19561.84258	12180.321888	10402.107847	13161.335319	17779.095793	15688.84519	26018.529773	38496.053519	30616.193912	19549.326805	13013.250799	23835.349809	26816.421036
NaAF	1	1312119.273	1440629.585	1513202.445	1480928.541	1604514.542	1246490.879202	908832.674709	1521814.539362	1017512.391576	756613.14119	1440323.413949	1538876.21648	1251721.95962	1563778.784493	988836.719584	844614.288455	1386428.512312
NaAF	2	863008.6905	634541.3919	517364.9902	494718.2171	584520.9644	320923.517887	214806.193671	423765.751145	452781.546883	296454.383704	415885.252009	523333.501469	398905.125857	575800.294812	377676.637706	306255.157332	436099.613184
NaAF	3	4988804.328	5367418.68	4773063.267	4482617.409	4204607.298	3172345.983351	2684397.486986	3759438.420299	3128394.527077	2137867.755526	3820723.243938	4561162.694268	3505619.21381	4055249.058994	2799059.389663	2751532.559159	3924133.599065
NaAF2	1	692148.4478	742815.2229	860230.8793	737428.0955	806685.649	589520.459393	517412.22216	504639.308875	464520.670368	347822.820903	635597.490173	694608.325214	675576.020757	654012.81907	627563.870989	518604.725202	636926.792427
NaGn	1	498193.4112	667498.7205	696235.777	608919.6331	725625.612	573233.510889	521247.740926	608252.65108	456714.391246	445037.969373	614734.133358	832092.080965	561199.993179	727701.035698	512354.836918	476592.771574	564613.515501
NaGn	2	43911.28108	80546.32795	125320.0951	74026.02833	142701.6415	50760.584416	32961.729635	33637.744878	62942.725323	38147.071562	38232.429392	213208.197481	56418.301631	127991.148951	29759.663713	30339.373579	46181.295418
NaGn	3	535198.7531	710487.4427	703667.0815	623720.8818	572550.7546	422276.997007	382539.943485	367622.556315	487682.4979	355974.708979	477158.436725	630115.777416	471763.79888	520392.098501	404583.26382	396298.401247	511148.516006
NaGnF	1	383651.1276	478286.4034	351021.0369	422380.3861	378349.7296	183430.936835	169300.960187	250815.035211	185174.658465	123664.511378	268081.078613	395648.627773	282782.916682	292349.884015	228205.80947	167268.060559	237088.254454
NaGnF	2	1741948.05	1441038.014	801764.8473	717151.1195	741880.6299	413003.993604	314112.744038	431232.095937	492473.709407	257389.71244	450795.828791	733189.050791	923047.892867	440250.203322	1290594.68882	857492.147303	1010785.467447
NaM	1	627409.4179	680378.728	655161.6463	466382.0404	590105.7231	432486.973829	375323.273397	386896.211034	258213.5601	260789.913648	419723.705082	587586.674175	401155.007248	576023.239663	340397.449456	287610.339406	354745.441637
NaM	2	211743.5479	262413.4433	345043.8021	347661.2893	359288.6033	256338.441044	175052.099809	250630.999998	152681.832526	144448.941384	264121.90914	391842.194928	278383.345515	306835.611669	179373.300038	165064.774099	200586.526337
NaM	3	166198.2339	322109.258	307083.0502	279268.879	267004.5819	213463.760191	117011.915294	205824.415016	115863.896559	113373.376736	156322.553428	402801.780303	185364.852296	293325.52329	143803.237128	141547.83749	204598.893749
NaMF	1	223270.7749	263775.6677	248540.2991	272457.3747	223491.3215	168401.660697	151323.016819	150890.389574	95404.016162	74869.078198	181309.382366	278783.694476	170381.017404	226024.157313	120982.245819	100185.694259	137751.458665
NaMF	2	178718.9292	258468.7598	256284.2196	226987.6549	209028.6968	142030.033834	110793.183668	141549.912212	106936.370193	76902.260625	149793.046454	242998.196867	133939.722577	190099.332243	105951.887489	126692.723821	119337.115287
NaMF	3	77488.67997	113524.8851	122640.1903	110677.5412	66669.23537	39787.232387	36009.548782	54615.874574	45667.130573	40014.479939	46646.717975	127443.747258	93490.431906	76989.955713	30237.889132	39015.740839	49249.078362
NaMF	4	136750.1691	174968.9357	196031.4628	228235.5097	184005.3913	126597.811727	116215.658336	162034.050105	98013.62598	80862.877533	163099.152099	236234.102705	135717.924242	170456.224975	93465.794927	93357.291798	131223.915189
NaMan5(bi)	1	1528071.336	1820700.918	1902150.441	1565217.457	1487281.383	1003735.317951	827337.3074	1094760.41078	747256.167673	631510.138459	1254981.51562	1873702.559969	1184887.657165	1567721.984565	932718.254737	862282.464011	1147466.251902
NaMan5(bi)	2	293932.9334	408151.8841	479044.2954	414799.5185	447074.2977	258123.996679	204683.990664	260431.669381	162942.577573	146078.321298	267456.751299	471766.72199	367836.826464	363074.616462	295373.502211	146578.03024	246327.011127
NaMan5(bi)	3	4116531.126	5115023.827	5029206.589	4287948.843	4663417.298	3331312.956425	2623367.386584	3119708.277186	2343433.84406	1876581.961159	3381356.57259	5451784.405852	3797138.47408	4265489.504331	2754927.156685	2415375.30574	3412577.208951
NaMan5(bi)	4	809404.574	969641.4379	873038.2499	552496.3679	852864.0613	563506.340545	649005.155739	632318.851787	497318.366754	309718.042147	462120.735608	708598.580088	470716.996887	521816.437599	438202.066725	265552.484966	577063.691718
NaNa	1	15297201.43	21200473.87	23176823.45	20217650.71	21768001.97	12917944.536816	11479612.737584	11969564.567779	7589283.309443	7985924.765862	13361213.59686	18307815.873863	15357452.684607	22091010.443266	15788416.25417	9816209.931594	11521866.078299
NaNa	2	21177967.99	32071583.14	34044874.81	29974006.0	31504793.97	20342927.868761	16850761.516401	16917171.118885	11909234.475874	12250193.141701	18778560.021645	28703644.921957	23756750.644671	32295253.983311	23582060.348738	15076287.081745	17223285.944487
NaNa	3	4067186.764	5538035.664	5763322.956	5495798.255	5377054.663	3410577.821213	2719507.202981	3262204.416509	2345365.735568	2405631.224049	3233215.122911	5488952.89833	4775644.820153	4700633.781891	3516783.779497	2602235.744276	2643815.890057
NaNaA	1	3631225.698	4573516.171	4784262.722	3227347.502	3630013.474	1337224.772294	1296349.220979	1252286.694194	874406.737588	839024.637672	1497718.196805	2126688.579128	2022208.519786	5058497.186274	1729071.779106	1014696.682596	1502388.859244
NaNaA	2	5155447.383	8404504.326	8826473.313	6867787.134	6701218.699	2369761.605154	2199461.358842	2441168.040579	1403349.518656	1096494.141385	2903226.752781	3115021.31999	3155898.586556	5236109.579498	2934162.18013	1486090.331904	2192046.36515
NaNaA	3	8355983.878	11907163.46	11906749.37	7345193.102	8571351.981	6151281.609259	5642830.076712	5973151.306903	3318571.231587	3027103.730638	6339776.898913	9914732.356495	8520872.69521	16784763.550722	6746701.325269	3884117.634009	5526141.978871
NaNaA	4	2520000.809	3607115.777	5033354.254	3957465.849	3578666.297	2166851.250788	2226969.100234	2664957.374175	1313438.253755	1064105.630849	2879855.945286	4147498.226973	3207601.651155	4984344.233753	2810502.201929	1774472.739228	2217071.128954
NaNaA	5	1286248.41	1906747.866	2114356.116	1792654.919	2048571.959	2106916.907339	1663670.961494	1944110.850915	1051596.249271	994630.054394	2724045.387545	5048589.223744	4559126.87453	6661353.125476	2917416.524616	1998955.949555	2399440.782101
NaNaAF	1	1394942.867	1028745.314	1517892.465	1186480.313	1383309.738	661291.335172	1020353.295257	597306.07596	389954.020255	581585.041714	970203.771495	1311185.239397	1097340.788707	1640860.396759	954734.961135	529239.666719	497119.286504
NaNaAF	2	694331.082	787933.8496	1399810.117	1243662.673	1614927.876	563001.733609	892069.780106	455697.316569	393372.920419	425562.936527	907759.880567	1393453.131119	963616.118277	1524952.340145	730774.715991	617814.745392	468414.293859
NaNaAF	3	2667042.901	2294263.042	3441496.324	2771106.339	3131429.382	1337934.44246	1682454.790922	1116055.019685	731033.283186	813650.178062	1702076.504473	2746490.466683	1798953.219385	2805021.853504	1834700.615599	1330330.384931	1206437.151943
NaNaAF	4	1960080.477	2384123.602	3152520.754	3231565.963	3192482.527	614464.418762	1108835.833728	694617.674827	527630.000068	408382.353684	1252576.43898	903737.96874	837794.402511	1542202.225972	1053124.759153	881014.474531	589068.287991
NaNaAF	5	1157681.66	1000628.712	1333019.686	1052091.661	939262.8167	1053457.530464	1542903.663756	1367719.51319	1129256.254049	753061.661783	1869567.850255	2844699.095228	2302318.98875	2583145.591946	1306225.997309	1692418.369435	1398801.782838
NaNaF	1	697696.1701	779609.9443	774686.8939	821058.714	880903.7202	422951.353334	368795.261618	467203.971718	276501.980552	479330.480624	546874.196696	697878.529096	456614.028337	612629.609525	497142.286496	415542.797664	531245.449764
NaNaF	2	2104349.846	2644280.21	2332333.899	1901292.858	2077168.8	1252130.506775	1090462.076666	1282288.970305	923947.568846	1029398.83135	1369039.961533	2477167.601677	1598313.727877	1962820.962368	1155258.682216	1048249.456314	1251673.33002
NaNaF	3	7569673.16	9504089.153	7939274.866	7363805.828	8104201.821	5191800.851342	4509658.311435	5426880.678758	4044359.712703	3310716.430913	5204461.383513	8426969.934662	5840575.821901	6570094.504762	4108307.726905	4660602.908361	5444065.04877
NaNaNa	1	9124120.754	9693549.602	9779481.505	8634555.579	8968500.999	12152712.011806	11379370.542703	11570080.207616	8255160.336292	7692818.357772	13221641.468373	24694568.488195	19248884.931535	23243966.851144	15280462.399221	8747292.09963	11019908.252339
NaNaNa	2	27435060.65	33323777.57	34570501.67	26263960.92	27808552.89	28088985.73364	24843979.588847	24783427.272713	18860300.690719	17728896.172947	25686363.461383	36268437.147612	33412228.643304	47922851.332392	34004788.14893	22131423.243147	24092061.554941
NaNaNa	3	83823238.75	116610625.4	118701213.6	103178554.7	106842395.8	44542453.689694	43551910.128373	44772968.028192	25135304.755313	27113501.505331	48251946.235586	60797108.101745	46885965.688814	79761118.326899	52408539.940187	33466917.734665	39761460.669375
NaNaNa	4	32367327.1	40542707.71	36873631.9	30601692.82	28719728.26	30303124.484676	28400815.859245	26713379.181851	22185034.994667	20616859.097324	30495266.318837	71553611.427335	54680047.56938	68765251.394932	39961588.690398	25891623.831626	30986606.234389
NaNaNa	5	85524247.16	134765695.8	148336415.7	128085839.5	136708399.2	48982212.44653	42027573.070429	47125382.227119	28798403.162521	27451024.264719	44378821.004618	78711574.539012	64164551.602958	93766841.580923	57145035.690352	34201188.221345	41668537.285114
NaNaNa	6	17792792.99	12606405.25	19875779.32	20780850.27	22043517.14	9828360.197867	8453036.113494	7439683.302468	5884606.391028	5361094.022507	5613103.837326	23110402.211259	15391016.975409	19558961.509721	16241694.345718	5317151.406667	7875350.190522
NgA	1	399934.7126	324461.9387	426204.9675	701777.4014	588797.3998	500317.047688	369469.465719	512198.290253	455752.711167	279810.003479	556537.586569	711956.958633	550648.579748	516950.350981	444324.037539	433212.742247	477799.400214
NgAF2	1	3825447.208	4623000.8	4017217.09	3514762.263	3439836.288	3630124.661031	2855443.836352	3628569.373404	2753646.291771	2767477.83288	3414514.315857	5382622.669705	4170135.760545	5467953.005014	4387104.150344	3363825.814925	3725687.600111
NgAF2	2	11320836.53	13368725.89	13220935.84	12362016.59	12211206.57	7771081.269908	6670785.652686	7691551.817864	5803115.742194	5444154.003342	7972448.630295	12212377.269396	8801535.542498	10403612.811034	6059407.412215	5645354.46209	8151240.997829
NgNgF	1	470546.2553	436705.1927	305173.4954	513503.2129	332876.6742	272056.360777	137092.417658	148423.088352	183795.08296	194041.673971	191438.187034	980743.947061	941265.846774	627379.538735	754021.046946	511318.901026	369626.310106
