# Supplementary material for: Oxygen-Dependent Changes in the N-Glycome of Murine Pulmonary Endothelial Cells
Source: Antioxidants (Basel). 2021 Dec 4;10(12):1947. doi: 10.3390/antiox10121947 (PMC8750181; doi:10.3390/antiox10121947)
Supplement: Supplementary file 1 [file antioxidants-10-01947-s001.zip › Supplement S2/Extended Masslist.xlsx]

## Sheet: Extended Mass List
Glycan ID	Glycan	Peak	Hex	HexNAc	Neu5Ac	Neu5Gc	dHex	Antennarity	Mass
1	AA	1	5	4	0	0	0	2	1643.62
2	AA	2	5	4	0	0	0	2	1643.62
3	AAA	1	6	5	0	0	0	3	2008.75
4	AAA	2	6	5	0	0	0	3	2008.75
5	AAA	3	6	5	0	0	0	2	2008.75
6	AAA	4	6	5	0	0	0	2	2008.75
7	AAAA	1	7	6	0	0	0	4	2373.88
8	AAAAF	1	7	6	0	0	1	4	2519.94
9	AAAAF	2	7	6	0	0	1	4	2519.94
10	AAAF	1	6	5	0	0	1	3	2154.81
11	AAAF	2	6	5	0	0	1	3	2154.81
12	AAAF	3	6	5	0	0	1	3	2154.81
13	AAAGn	1	6	6	0	0	0	4	2211.83
14	AAAGn	2	6	6	0	0	0	4	2211.83
15	AAAGn	3	6	6	0	0	0	4	2211.83
16	AAF	1	5	4	0	0	1	2	1789.67
17	AAF	2	5	4	0	0	1	2	1789.67
18	AAGn	1	5	5	0	0	0	3	1846.69
19	AAGn	2	5	5	0	0	0	3	1846.69
20	AAGn	3	5	5	0	0	0	3	1846.69
21	AAGnF	1	5	5	0	0	1	3	1992.75
22	AAGnF	2	5	5	0	0	1	3	1992.75
23	AAGnF	3	5	5	0	0	1	3	1992.75
24	AAGnF	4	5	5	0	0	1	3	1992.75
25	AAGnF	5	5	5	0	0	1	3	1992.75
26	AGn	1	4	4	0	0	0	2	1481.56
27	AGn(bi)	1	4	5	0	0	0	2	1684.64
28	AGnF	1	4	4	0	0	1	2	1627.62
29	AGnF(bi)	1	4	5	0	0	1	2	1830.7
30	AMan5(bi)	1	6	4	0	0	0	1	1805.67
31	AMan5F(bi)	1	5	4	0	0	0	1	1951.73
32	GnGn	1	3	4	0	0	0	2	1319.51
33	GnGnF	1	3	4	0	0	1	2	1465.57
34	GnGnGn	1	3	5	0	0	0	3	1522.59
35	GnGnGn	2	3	5	0	0	0	3	1522.59
36	GnGnGnF	1	3	5	0	0	1	3	1668.65
37	GnGnGnF	2	3	5	0	0	1	3	1668.65
38	GnGnGnF	3	3	5	0	0	1	3	1668.65
39	GnM	1	3	3	0	0	0	1	1116.43
40	GnM	2	3	3	0	0	0	1	1116.43
41	GnM	3	3	3	0	0	0	1	1116.43
42	GnM	4	3	3	0	0	0	1	1116.43
43	GnM	5	3	3	0	0	0	1	1116.43
44	GnMF	1	3	3	0	0	1	1	1262.49
45	GnMF	2	3	3	0	0	1	1	1262.49
46	GnU	1	2	3	0	0	0	1	954.377
47	GnU	2	2	3	0	0	0	1	954.377
48	GnUF	1	2	3	0	0	1	1	1100.44
49	GnUF	2	2	3	0	0	1	1	1100.44
50	Man4	1	4	2	0	0	0	1	1075.4
51	Man4	2	4	2	0	0	0	1	1075.4
52	Man4	3	4	2	0	0	0	1	1075.4
53	Man4F	1	4	2	0	0	1	1	1221.46
54	Man4Gn	1	4	3	0	0	0	1	1278.48
55	Man4Gn	2	4	3	0	0	0	1	1278.48
56	Man4GnF	1	4	3	0	0	1	1	1424.54
57	Man4GnF	2	4	3	0	0	1	1	1424.54
58	Man4Na	1	5	3	1	0	0	1	1731.63
59	Man4Na	2	5	3	1	0	0	1	1731.63
60	Man4NaF	1	5	3	1	0	1	1	1877.69
61	Man4Ng	1	5	3	0	1	0	1	1747.63
62	Man5	1	5	2	0	0	0	1	1237.46
63	Man5	2	5	2	0	0	0	1	1237.46
64	Man5	3	5	2	0	0	0	1	1237.46
65	Man5	4	5	2	0	0	0	1	1237.46
66	Man5AF	1	6	3	0	0	1	1	1748.65
67	Man5Gn	1	5	3	0	0	0	1	1440.54
68	Man5Gn	2	5	3	0	0	0	1	1440.54
69	Man5Gn	3	5	3	0	0	0	1	1440.54
70	Man5Gn	4	5	3	0	0	0	1	1440.54
71	Man5Gn+1xHex	1	6	3	0	0	0	1	1602.59
72	Man5Gn+1xHex	2	6	3	0	0	0	1	1602.59
73	Man5GnF	1	5	3	0	0	1	1	1586.59
74	Man5GnF	2	5	3	0	0	1	1	1586.59
75	Man5Na	1	6	3	1	0	0	1	1893.68
76	Man5Na	2	6	3	1	0	0	1	1893.68
77	Man5Na	3	6	3	1	0	0	1	1893.68
78	Man5NaF	1	6	3	1	0	1	1	2039.74
79	Man5Ng	1	6	3	0	1	0	1	1909.68
80	Man5Ng	2	6	3	0	1	0	1	1909.68
81	Man6	1	6	2	0	0	0	1	1399.51
82	Man6	2	6	2	0	0	0	1	1399.51
83	Man6F	1	6	2	0	1	0	1	1545.57
84	Man7	1	7	2	0	0	0	1	1561.56
85	Man8	1	8	2	0	0	0	1	1723.61
86	Man8	2	8	2	0	0	0	1	1723.61
87	Man9	1	9	2	0	0	0	1	1885.67
88	Man9	2	9	2	0	0	0	1	1885.67
89	Man9+1xHex	1	10	2	0	0	0	1	2047.72
90	MM	1	3	2	0	0	0	1	913.351
91	MM	2	3	2	0	0	0	1	913.351
92	MM	3	3	2	0	0	0	1	913.351
93	MMF	1	3	2	0	0	1	1	1059.41
94	MU	1	2	2	0	0	0	1	751.298
95	MUF	1	2	2	0	0	1	1	897.356
96	NaA	1	5	4	1	0	0	2	1934.71
97	NaA	2	5	4	1	0	0	2	1934.71
98	NaA	3	5	4	1	0	0	2	1934.71
99	NaAAA	1	7	6	1	0	0	4	2664.97
100	NaAAAF	1	7	6	1	0	1	4	2811.03
101	NaAAAF	2	7	6	1	0	1	4	2811.03
102	NaAAF	1	6	5	1	0	1	3	2445.9
103	NaAAF	2	6	5	1	0	1	3	2445.9
104	NaAAF	3	6	5	1	0	1	3	2445.9
105	NaAAF	4	6	5	1	0	1	3	2445.9
106	NaAF	1	5	4	1	0	1	2	2080.77
107	NaAF	2	5	4	1	0	1	2	2080.77
108	NaAF	3	5	4	1	0	1	2	2080.77
109	NaAF2	1	5	4	1	0	2	2	2226.83
110	NaGn	1	4	4	1	0	1	2	1772.66
111	NaGn	2	4	4	1	0	1	2	1772.66
112	NaGn	3	4	4	1	0	1	2	1772.66
113	NaGnF	1	4	4	1	0	1	2	1918.72
114	NaGnF	2	4	4	1	0	1	2	1918.72
115	NaM	1	4	3	1	0	0	1	1569.58
116	NaM	2	4	3	1	0	0	1	1569.58
117	NaM	3	4	3	1	0	0	1	1569.58
118	NaMan5(bi)	1	6	4	1	0	0	1	2096.76
119	NaMan5(bi)	2	6	4	1	0	0	1	2096.76
120	NaMan5(bi)	3	6	4	1	0	0	1	2096.76
121	NaMan5(bi)	4	6	4	1	0	0	1	2096.76
122	NaMF	1	4	3	1	0	1	1	1715.64
123	NaMF	2	4	3	1	0	1	1	1715.64
124	NaMF	3	4	3	1	0	1	1	1715.64
125	NaMF	4	4	3	1	0	1	1	1715.64
126	NaNa	1	5	4	2	0	0	2	2225.81
127	NaNa	2	5	4	2	0	0	2	2225.81
128	NaNa	3	5	4	2	0	0	2	2225.81
129	NaNaA	1	6	5	2	0	0	3	2590.94
130	NaNaA	2	6	5	2	0	0	3	2590.94
131	NaNaA	3	6	5	2	0	0	3	2590.94
132	NaNaA	4	6	5	2	0	0	3	2590.94
133	NaNaA	5	6	5	2	0	0	3	2590.94
134	NaNaAF	1	6	5	2	0	1	3	2737
135	NaNaAF	2	6	5	2	0	1	3	2737
136	NaNaAF	3	6	5	2	0	1	3	2737
137	NaNaAF	4	6	5	2	0	1	3	2737
138	NaNaAF	5	6	5	2	0	1	3	2737
139	NaNaF	1	5	4	2	0	1	2	2371.86
140	NaNaF	2	5	4	2	0	1	2	2371.86
141	NaNaF	3	5	4	2	0	1	2	2371.86
142	NaNaNa	1	6	5	3	0	0	3	2882.03
143	NaNaNa	2	6	5	3	0	0	3	2882.03
144	NaNaNa	3	6	5	3	0	0	3	2882.03
145	NaNaNa	4	6	5	3	0	0	3	2882.03
146	NaNaNa	5	6	5	3	0	0	3	2882.03
147	NaNaNa	6	6	5	3	0	0	3	2882.03
148	NgA	1	5	4	0	1	0	2	1950.71
149	NgAF2	1	5	4	0	1	2	2	2242.82
150	NgAF2	2	5	4	0	1	2	2	2242.82
151	NgNgF	1	5	4	0	2	1	2	2403.85
