# Supplementary material for: Oxygen-Dependent Changes in the N-Glycome of Murine Pulmonary Endothelial Cells
Source: Antioxidants (Basel). 2021 Dec 4;10(12):1947. doi: 10.3390/antiox10121947 (PMC8750181; doi:10.3390/antiox10121947)
Supplement: Supplementary file 1 [file antioxidants-10-01947-s001.zip › Supplement S2/Masslist.xlsx]

## Sheet: Sheet1
Glycan	Hex	HexNAc	Neu5Ac	Neu5Gc	dHex	Antennarity	Mass
AA	5	4	0	0	0	2	1643.62
AAA	6	5	0	0	0	3	2008.75
AAAA	7	6	0	0	0	4	2373.88
AAAAF	7	6	0	0	1	4	2519.94
AAAF	6	5	0	0	1	3	2154.81
AAAGn	6	6	0	0	0	4	2211.83
AAF	5	4	0	0	1	2	1789.67
AAGn	5	5	0	0	0	3	1846.69
AAGnF	5	5	0	0	1	3	1992.75
AGn	4	4	0	0	0	2	1481.56
AGn(bi)	4	5	0	0	0	2	1684.64
AGnF	4	4	0	0	1	2	1627.62
AGnF(bi)	4	5	0	0	1	2	1830.7
AMan5(bi)	6	4	0	0	0	1	1805.67
AMan5F(bi)	6	4	0	0	1	1	1951.73
GnGn	3	4	0	0	0	2	1319.51
GnGnF	3	4	0	0	1	2	1465.57
GnGnGn	3	5	0	0	0	3	1522.59
GnGnGnF	3	5	0	0	1	3	1668.65
GnM	3	3	0	0	0	1	1116.43
GnMF	3	3	0	0	1	1	1262.49
GnU	2	3	0	0	0	1	954.377
GnUF	2	3	0	0	1	1	1100.44
Man4	4	2	0	0	0	1	1075.4
Man4F	4	2	0	0	1	1	1221.46
Man4Gn	4	3	0	0	0	1	1278.48
Man4GnF	4	3	0	0	1	1	1424.54
Man4Na	5	3	1	0	0	1	1731.63
Man4NaF	5	3	1	0	1	1	1877.69
Man4Ng	5	3	0	1	0	1	1747.63
Man5	5	2	0	0	0	1	1237.46
Man5AF	6	3	0	0	1	1	1748.65
Man5Gn	5	3	0	0	0	1	1440.54
Man5Gn+1xHex	6	3	0	0	0	1	1602.59
Man5GnF	5	3	0	0	1	1	1586.59
Man5Na	6	3	1	0	0	1	1893.68
Man5NaF	6	3	1	0	1	1	2039.74
Man5Ng	6	3	0	1	0	1	1909.68
Man6	6	2	0	0	0	1	1399.51
Man6F	6	2	0	0	1	1	1545.57
Man7	7	2	0	0	0	1	1561.56
Man8	8	2	0	0	0	1	1723.61
Man9	9	2	0	0	0	1	1885.67
Man9+1xHex	10	2	0	0	0	1	2047.72
MM	3	2	0	0	0	1	913.351
MMF	3	2	0	0	1	1	1059.41
MU	2	2	0	0	0	1	751.298
MUF	2	2	0	0	1	1	897.356
NaA	5	4	1	0	0	2	1934.71
NaAAA	7	6	1	0	0	4	2664.97
NaAAAF	7	6	1	0	1	4	2811.03
NaAAF	6	5	1	0	1	3	2445.9
NaAF	5	4	1	0	1	2	2080.77
NaAF2	5	4	1	0	2	2	2226.83
NaGn	4	4	1	0	0	2	1772.66
NaGnF	4	4	1	0	1	2	1918.72
NaM	4	3	1	0	0	1	1569.58
NaMan5(bi)	6	4	1	0	0	1	2096.76
NaMF	4	3	1	0	1	1	1715.64
NaNa	5	4	2	0	0	2	2225.81
NaNaA	6	5	2	0	0	3	2590.94
NaNaAF	6	5	2	0	1	3	2737
NaNaF	5	4	2	0	1	2	2371.86
NaNaNa	6	5	3	0	0	3	2882.03
NgA	5	4	0	1	0	2	1950.71
NgAF2	5	4	0	1	2	2	2242.82
NgNgF	5	4	0	2	1	2	2403.85
