# Supplementary material for: Oxygen-Dependent Changes in the N-Glycome of Murine Pulmonary Endothelial Cells
Source: Antioxidants (Basel). 2021 Dec 4;10(12):1947. doi: 10.3390/antiox10121947 (PMC8750181; doi:10.3390/antiox10121947)
Supplement: Supplementary file 1 [file antioxidants-10-01947-s001.zip › Supplement S2/Retention Time Analysis August 2019.csv]

Incubation Time [h]		0h	4h	4h	4h	4h	24h	24h	24h	24h	72h	72h	72h	72h
O2 %		21	5	21	95	0-95	5	21	95	0-95	5	21	95	0-95
Glycan	Peak
AA	1	15.7491355	15.77619555	15.806649566666666	15.770357766666667	15.706046083333332	15.742112333333333	15.816182366666668	15.806244	15.7408161	15.7235157	15.654142949999999	15.713515699999999	15.828761266666667
AA	2	16.465938233333333	16.47309915	16.430735483333333	16.436019483333332	16.339414166666668	16.360686183333332	16.40316525	16.415599133333334	16.330867983333334	16.2865149	16.267522483333334	16.32020998333333	16.419487266666668
AAA	1	15.3866165	15.604433033333333	15.614449033333333	15.536516233333334	15.4602165	15.417766366666665	15.476349833333334	15.533832499999999	15.481399433333333	15.1143829	15.415716233333335	15.465266100000001	15.698982366666666
AAA	2	16.313798883333334	16.3499829	16.350116233333335	16.317633033333333	16.252049033333332	16.298182366666666	16.360815966666667	16.371399433333334	16.2882536	16.264083183333334	16.226245233333334	16.297807416666664	16.404663583333335
AAA	3	17.147559683333334	17.052916216666667	17.074282616666668	16.996533283333335	16.636833016666667	16.73368315	16.986388283333334	17.07246608333333	16.951968533333332	16.86606305	16.977965816666668	16.89313275	17.11689915
AAA	4	17.4808069	17.505882616666668	17.57161835	17.52976635	17.53243301666667	17.561518933333332	17.60394236666667	17.57025775	17.54296951666667	17.536270283333334	17.49556065	17.59855268333333	17.612565500000002
AAAA	1	17.9034796	17.96056845	17.973131616666667	17.938516216666667	17.962049016666665	17.965244266666666	17.996210933333334	18.003899683333334	17.960381266666666	17.969146266666666	17.83371595	17.954604733333333	18.05888315
AAAAF	1	18.91158288333333	18.995698016666665	18.956216483333332	18.99201595	18.975317800000003	19.01073275	19.039333283333335	19.07321595	19.0332074	19.01254395	18.97390355	19.071799416666668	19.171182883333334
AAAAF	2	19.415980783333335	19.528391483333333	19.517500783333332	19.476079766666665	19.446721033333333	19.485681733333333	19.5410785	19.539633016666667	19.455378566666663	19.538354833333337	19.397244699999998	19.54553771666667	19.592834333333332
AAAF	1	17.618078949999997	17.656790783333335	17.664599416666665	17.643499683333335	17.589132749999997	17.60355125	17.699099683333333	17.730866083333336	17.615365883333332	17.572293166666668	17.568469866666664	17.66383545	17.741582883333333
AAAF	2	18.806945983333332	18.83599645	18.8729507	18.8335164	18.81948338333333	18.893135500000003	18.924110116666668	18.935213683333334	18.86329915	18.88990105	18.803881266666668	18.9050674	19.024188683333332
AAAF	3	19.624833016666667	19.61106661666667	19.59438925	19.593658216666665	19.52551568333333	19.57755815	19.61704955	19.619565816666668	19.5368381	19.524936183333335	19.49346661666667	19.535965816666664	19.6664824
AAAGn	1	18.55963021666667	18.723404533333333	18.817890316666666	18.890298033333334	18.923428283333333	19.0042022	19.063629866666666	19.134072266666667	19.091826633333334	19.065838616666667	19.027085250000003	19.1388584	19.26532905
AAAGn	2	19.035965816666664	19.242287316666665	19.351694866666666	19.423844783333333	19.528090683333335	19.680282616666666	19.764236316666665	19.79268465	19.770649549999998	19.793651766666667	19.763371533333334	19.875593566666666	19.95631793333333
AAAGn	3	20.81456635	21.101882616666668	21.249515066666667	21.43913275	21.480750766666667	21.65547163333333	21.748466083333334	21.878161766666665	21.875823183333335	21.867965816666665	21.826906	21.934120283333336	22.01570148333333
AAF	1	17.278655	17.325165816666665	17.347220516666667	17.34598265	17.305799416666666	17.337796316666665	17.388901033333333	17.39978711666667	17.337335399999997	17.32425105	17.257293666666666	17.3479403	17.444932133333335
AAF	2	17.879316216666666	17.890732749999998	17.84591568333333	17.825565816666664	17.71403301666667	17.77559995	17.789799416666664	17.806230000000003	17.716225883333333	17.701077233333333	17.640784766666666	17.722834266666666	17.817584383333333
AAGn	1	13.5650165	13.817399433333332	13.8314997	13.671599966666667	13.722616499999999	13.734049033333333	13.822999433333333	13.926116233333333	13.760649566666666	13.7834325	13.7206165	13.777615966666668	13.853016499999999
AAGn	2	14.6082997	14.750566366666668	14.8613493	14.7823829	14.6079829	14.867149833333334	14.968015966666666	14.821965833333334	14.9054325	14.913132766666667	14.8418325	14.935249033333333	15.034033033333333
AAGn	3	15.8051829	15.836550933333333	15.885456366666666	15.796049033333333	15.798616500000001	15.791199966666666	16.032399966666667	15.898004049999999	15.797999966666668	15.761231583333334	15.676704083333334	15.8424481	15.947283166666667
AAGnF	1	14.676033033333333	14.750566366666668	14.6702325	14.68385515	14.6079829	14.5968661	14.674599433333332	14.659072400000001	14.61029235	14.602450333333334	14.552131466666667	14.589893933333334	14.694262983333335
AAGnF	2	15.311173133333334	15.334549299999999	15.39808875	15.337332566666667	15.268966366666666	15.315766366666667	15.294516233333333	15.01572515	14.972516233333332	15.311751016666667	15.302631466666666	15.318099166666666	15.057892233333332
AAGnF	3	16.962332749999998	16.88253406666667	16.7013837	16.693604266666668	16.761893616666665	16.73368315	17.00784955	16.8173535	16.829785483333335	16.840308033333333	16.683111916666668	16.790018483333334	16.811549816666666
AAGnF	4	17.17385193333333	17.24664028333333	17.180849983333335	17.006084949999998	17.10309665	17.146025983333335	17.206087733333334	17.29919995	17.122342083333333	17.16039818333333	17.09859925	17.106933283333333	17.245146816666665
AAGnF	5	18.50412215	18.5505617	18.5199667	18.493249016666667	18.44809885	18.483182266666667	18.49409915	18.5421778	18.449660533333333	18.59593275	18.383432483333333	18.448666616666667	18.614715683333333
AGn	1	15.16922595	15.185355966666666	15.197466633333333	15.185299166666665	15.066332766666667	15.067615966666667	15.1703157	15.148884383333332	15.094921683333332	15.0718503	15.016121183333333	15.094486533333333	15.19909235
AGn(bi)	1	12.293283166666667	12.549944049999999	12.312196133333334	12.3302325	12.493316233333333	12.600813516666667	12.7454091	12.593492	12.55559555	12.51153155	12.433973966666667	12.547518133333334	12.518332766666667
AGnF	1	16.788484816666667	16.833041766666664	16.808204916666668	16.816123116666667	16.781753300000002	16.7931444	16.856099766666667	16.823549816666667	16.774900966666667	16.763832483333335	16.71736635	16.820551416666667	16.896988333333333
AGnF(bi)	1	14.366070233333334	14.3678997	14.38102115	14.355527633333333	14.260811499999999	14.289163199999999	14.3563829	14.3560661	14.287916599999999	14.276369383333334	14.223828200000002	14.27462935	14.417317866666668
AMan5(bi)	1	14.723584716666666	14.749024749999998	14.7593204	14.75261255	14.741604833333334	14.768134066666667	14.900799966666666	14.7310165	14.588883166666667	14.8910917	14.9091829	14.652833033333334	15.034033033333333
AMan5F(bi)	1	18.222150916666667	18.35933096666667	18.276382883333333	18.334949283333334	18.32441595	18.341249016666666	18.403066616666667	18.43616635	18.378652816666666	18.343133983333335	18.31900575	18.403249016666667	18.50958016666667
GnGn	1	14.3255829	14.333399116666667	14.3300661	14.319472483333334	14.238664333333332	14.290889183333332	14.299532766666665	14.341994683333333	14.296813516666667	14.250256283333332	14.20942905	14.26257595	14.327332183333334
GnGnF	1	16.191002183333335	16.2038056	16.214749833333332	16.204649566666667	16.116099166666668	16.155249033333334	16.269782366666668	16.274157233333334	16.196831333333332	16.20928316666667	16.120194416666667	16.223251933333334	16.295453766666665
GnGnGn	1	11.847450633333333	11.801762816666667	11.7262165	11.7306165	11.6591157	11.788615833333333	11.79727565	11.766449033333334	11.6702997	11.694376833333333	11.5859157	11.717831666666665	11.789138566666667
GnGnGn	2	13.8935107	13.817399433333332	13.8744415	13.855217983333334	13.768099166666667	13.8362165	13.822999433333333	13.887636883333332	13.79264395	13.781743266666666	13.712678933333333	13.783869833333334	13.878587783333334
GnGnGnF	1	13.962566366666666	13.803324400000001	13.769541166666666	13.733495816666668	13.631941033333334	13.640419716666665	13.733082633333334	13.835449566666666	13.62255405	13.6020999	13.593076783333334	13.633051633333334	13.7165491
GnGnGnF	2	15.522449033333334	15.537316233333334	15.5441093	15.536516233333334	15.478497633333335	15.504180850000001	15.533149833333333	15.3817542	15.4748535	15.499442483333333	15.431156183333334	15.491394416666667	15.603243916666665
GnGnGnF	3	16.441615966666667	16.4626165	16.406666633333334	16.43041596666667	16.3649333	16.381549833333334	16.406433033333332	15.863333299999999	16.3311829	16.299716233333335	16.27499943333333	16.33721596666667	16.4016661
GnM	1	14.280083166666666	14.255132766666666	14.352273183333333	14.306015966666667	14.234946683333334	14.3138942	14.315907683333334	14.028516233333333	13.817549833333334	13.7834325	13.7206165	13.749898216666667	13.805832166666667
GnM	2	14.7422997	14.5033493	14.613549833333334	14.7823829	14.798182366666667	14.934415966666668	15.1703157	14.3105333	14.363016499999999	14.280999433333333	14.1609493	14.243532766666668	14.3640661
GnM	3	15.1261333	15.086349833333333	14.927899700000001	15.185299166666665	15.066332766666667	15.067615966666667	15.1703157	15.148749833333333	15.043789466666668	14.913132766666667	14.9765333	14.935249033333333	15.15134785
GnM	4	15.703132766666666	15.537316233333334	15.547249033333333	15.671832499999999	15.5282325	15.621132766666667	15.589633033333334	15.772166366666665	15.688242283333333	15.543082633333334	15.600446699999999	15.5782997	15.714880366666668
GnM	5	16.605169449999998	16.67825605	16.677533933333333	16.664080616666666	16.637936500000002	16.674758866666668	16.768841783333333	16.778996516666666	16.695582883333334	16.639402466666667	16.615099683333334	16.657082183333333	16.742933283333333
GnMF	1	15.5681887	15.604433033333333	15.614449033333333	15.603683166666666	15.5282325	15.582091533333333	15.649295016666667	15.647283166666666	15.587794050000001	15.588752216666668	15.530701466666667	15.594670416666666	15.698982366666666
GnMF	2	18.598703066666666	18.6628046	18.728042683333335	18.715408683333333	18.675082616666668	18.76073275	18.789565816666666	18.738656866666666	18.75877305	18.7138879	18.646439816666668	18.768980583333335	18.92123301666667
GnU	1	13.429766366666666	13.445215966666666	13.491683166666666	13.501816499999999	13.4639725	13.497362516666668	13.665316233333334	12.2896661	12.658835	12.734415966666667	12.6461493	12.567615966666667	12.3162165
GnU	2	14.685933083333333	14.750566366666668	14.7941333	14.811155683333334	14.798182366666667	14.867149833333334	14.968015966666666	14.30573425	14.28160195	14.308286333333333	14.217564666666668	14.209165833333333	14.329849566666667
GnUF	1	15.646433033333333	15.672499166666666	15.6822325	15.671832499999999	15.595532766666668	15.621132766666667	15.646382899999999	15.647283166666666	15.5495157	15.543082633333334	15.483449566666668	15.5782997	15.630833033333333
GnUF	2	16.191182899999998	16.191949833333332	16.158015966666667	16.204649566666667	16.116099166666668	16.155249033333334	16.202332766666665	16.259132766666667	16.1389493	16.1414997	16.094116233333335	16.144765833333334	16.208599433333333
MM	1	14.7422997	14.8176661	14.8613493	14.8784823	14.798182366666667	14.912340683333333	14.9802593	15.021946966666667	14.955940416666666	14.940388033333333	14.892391433333334	14.96086575	15.102969400000001
MM	2	15.997662066666667	16.06264735	16.098970466666668	16.101329	16.060346583333335	16.1080723	16.20737885	16.1917493	16.16738653333333	16.167905166666667	16.104807216666668	16.19495535	16.28105031666667
MM	3	16.606331916666665	16.690166350000002	16.68956581666667	16.757965816666665	16.686676766666668	16.779316216666665	16.841246533333333	16.891399416666665	16.80911568333333	16.811690966666667	16.760645166666666	16.84818235	16.947432483333333
MMF	1	18.140365816666666	18.24201595	18.276382883333333	18.296400549999998	18.303675849999998	18.38221055	18.41665245	18.47090916666667	18.40629165	18.415032483333334	18.36554405	18.452381966666668	18.569565816666668
MU	1	13.933214866666667	14.019266750000002	14.005317183333334	13.999060083333335	13.922426300000001	13.95976325	14.0292734	14.028516233333333	13.965149833333333	13.9745552	13.8897493	13.9706997	14.0454165
MUF	1	16.37307566666667	16.421571333333333	16.430812749999998	16.43041596666667	16.397858	16.429510583333332	16.497382366666667	16.526927	16.4441383	16.457909683333334	16.392150016666665	16.476721333333334	16.5549638
Man4	1	14.7422997	14.8176661	14.883565533333332	14.8490325	14.865249033333333	14.934415966666668	14.968015966666666	15.028774333333333	14.95272575	14.951701766666668	14.899433466666666	14.980765183333334	15.085206766666666
Man4	2	15.522449033333334	15.537316233333334	15.547249033333333	15.536516233333334	15.4602165	15.5530165	15.646382899999999	15.62427995	15.534036516666667	15.536398166666666	15.454738883333333	15.5520194	15.656444383333334
Man4	3	16.621406133333334	16.716329766666668	16.730943283333332	16.7844906	16.72761595	16.78906423333333	16.87480405	16.87010075	16.8312606	16.817065783333334	16.776093683333333	16.849002366666667	16.929392883333332
Man4F	1	18.51398288333333	18.521493433333333	18.616937816666667	18.62984955	18.6494416	18.91963301666667	18.8057584	18.802928249999997	18.790239166666666	18.746713316666668	18.691555516666664	18.837671516666667	18.88218165
Man4Gn	1	15.5902325	15.604433033333333	15.614449033333333	15.603683166666666	15.5282325	15.5530165	15.646382899999999	15.647283166666666	15.594757283333333	15.598883233333334	15.524444383333334	15.592428716666666	15.710618833333333
Man4Gn	2	17.41656635	17.43858235	17.42536635	17.44996696666667	17.382633733333332	17.412418233333334	17.449066616666666	17.484911216666667	17.405749566666668	17.39286471666667	17.299421683333332	17.435636266666666	17.512419350000002
Man4GnF	1	15.522449033333334	15.604433033333333	15.614449033333333	15.603683166666666	15.5282325	15.5530165	15.646382899999999	15.647283166666666	15.616999433333332	15.610715699999998	15.551382366666667	15.5782997	15.698982366666666
Man4GnF	2	17.604526916666668	17.7122908	17.766940616666666	17.780033016666668	17.78926915	17.82104955	17.925782350000002	17.958365816666667	17.90998288333333	17.859366350000002	17.80434981666667	17.94848315	18.05888315
Man4Na	1	16.39599996666667	16.5519371	16.669830166666667	16.764510333333334	16.83924268333333	16.910831116666667	17.05281595	17.117816483333335	17.04953615	17.080003466666668	17.034533283333335	17.08653328333333	17.21911568333333
Man4Na	2	19.035965816666664	19.328449016666664	19.54536635	19.706715683333336	19.786516216666666	19.929965816666666	20.05924901666667	20.165832483333336	20.16814928333333	20.1779482	20.10493328333333	20.34024955	20.449816483333333
Man4NaF	1	20.214866083333334	20.48088315	20.720313766666667	20.791470466666667	20.867169033333333	21.0784073	21.182225650000003	21.2631301	21.18681595	21.29953275	21.14561595	21.264937216666667	21.387582883333334
Man4Ng	1	20.185582099999998	20.4291436	20.413821366666664	19.8630419	19.647222183333334	19.800296533333334	19.8682822	19.981265166666667	19.87985946666667	19.960643833333332	19.967147883333332	19.983881283333336	20.079050016666667
Man5	1	14.7422997	14.8176661	14.865904766666667	14.861311466666667	14.81400765	14.934415966666668	14.968015966666666	15.032882133333334	14.953849483333332	14.9361788	14.894834133333335	14.990088666666667	15.090594833333334
Man5	2	15.171366366666666	15.537316233333334	15.547249033333333	15.536516233333334	15.268966366666666	15.315766366666667	15.385215966666667	15.5905493	15.461321733333333	15.498952616666665	15.416678333333333	15.511492566666668	15.630833033333333
Man5	3	16.62254928333333	16.757915683333334	16.73498235	16.757965816666665	16.732159433333333	16.787859233333332	16.863318333333332	16.88377085	16.824348883333332	16.812434983333333	16.7773583	16.855950083333333	16.942856683333336
Man5	4	17.41374475	17.433389716666667	17.424803166666667	17.416415949999998	17.396666616666668	17.41201595	17.449066616666666	17.491450583333336	17.398928450000003	17.4018683	17.300385316666667	17.420045366666667	17.500297116666665
Man5AF	1	16.39599996666667	16.50821648333333	16.598599416666666	16.633949816666664	16.636833016666667	16.67696635	16.79298235	16.823549816666667	16.752433016666668	16.763832483333335	16.671982883333335	16.82026375	16.88383436666667
Man5Gn	1	14.382049033333335	14.330447666666666	14.432349833333335	14.422596333333333	14.364773933333334	14.4038165	14.4699829	14.464187616666667	14.386983683333334	14.403798483333333	14.345121783333333	14.40281925	14.496103583333333
Man5Gn	2	15.058433033333333	15.086349833333333	15.197466633333333	15.185299166666665	15.268966366666666	15.202799966666667	15.2377333	15.148749833333333	14.9054325	14.913132766666667	14.9091829	14.935249033333333	15.371249033333333
Man5Gn	3	16.2822165	16.3499829	16.463399433333333	16.521149816666668	16.466966366666664	16.585982883333333	16.702249549999998	16.551799416666668	16.60473275	16.661316216666666	16.615099683333334	16.4278325	16.3562997
Man5Gn	4	18.96799995	18.411565816666666	18.276382883333333	18.232782883333336	18.32441595	18.341249016666666	18.35769915	18.390549283333332	18.330099150000002	18.312866083333333	18.144566349999998	18.266782883333335	18.478765816666666
Man5Gn+1xHex	1	15.522449033333334	15.537316233333334	15.547249033333333	15.536516233333334	15.508366016666667	15.5530165	15.589633033333334	15.647283166666666	15.566047483333334	15.557754583333333	15.483449566666668	15.578408633333334	15.698982366666666
Man5Gn+1xHex	2	15.8051829	15.864566366666667	15.8519829	15.966266633333333	15.888483166666667	15.8933493	15.918499166666667	16.091198283333334	15.971841483333332	15.9580997	15.912399966666667	15.991242966666666	16.0267157
Man5GnF	1	15.058433033333333	15.154249566666666	15.129749299999999	15.185299166666665	15.134182366666666	15.135333300000001	15.2377333	15.272582366666667	15.174883166666666	15.238249566666667	15.1783157	15.204666633333334	15.630833033333333
Man5GnF	2	19.816999416666665	19.92698235	19.917482616666668	19.98858235	19.90978235	20.031316216666667	20.05924901666667	20.050245500000003	20.03442065	19.9960743	19.949755466666666	19.998660583333333	20.118919333333334
Man5Na	1	17.247016483333333	17.395904700000003	17.504989716666667	17.644145966666667	17.655559433333334	17.773582883333333	17.835066616666666	17.163266083333333	17.13816635	17.057399416666666	17.136616483333334	17.177633016666668	17.27584955
Man5Na	2	18.140365816666666	18.411565816666666	18.60481595	18.76639995	18.84469968333333	19.067149816666664	19.866466083333332	17.958365816666667	17.90998288333333	17.961549816666665	17.80434981666667	17.94848315	18.05888315
Man5Na	3	19.624833016666667	19.859432483333332	20.122460699999998	20.28176635	20.315283150000003	20.539416483333333	20.63481595	20.84344955	20.747463616666668	20.80079995	20.714885183333333	20.949233016666668	20.968449016666668
Man5NaF	1	21.75754555	21.808836133333333	21.116140883333333	21.678364383333335	21.448116783333333	21.71601625	21.645799416666666	21.82209915	21.788077083333334	21.744028333333333	21.69116581666667	21.801643216666665	22.04641595
Man5Ng	1	17.292433016666667	17.370682616666667	17.379899683333335	17.359716216666666	17.248982350000002	17.710962016666667	17.794476116666665	18.33955896666667	17.786142616666666	17.920907183333334	17.8032325	17.913636216666664	17.99868725
Man5Ng	2	19.500149283333332	19.791882616666665	19.917482616666668	20.236449016666665	20.382599416666668	20.324116216666667	20.63481595	20.8277207	20.85773161666667	20.744020816666666	20.839639033333334	20.528470233333334	20.9951521
Man6	1	14.7422997	14.8478453	14.894444916666666	14.91143885	14.8748235	14.934415966666668	14.999098633333334	15.03312325	14.977861283333334	14.967576433333333	14.937509316666667	15.007275583333334	15.112973083333333
Man6	2	15.522449033333334	15.548191383333334	15.561903083333334	15.56532365	15.495072266666666	15.5530165	15.589633033333334	15.5905493	15.567204416666668	15.562988533333334	15.50670465	15.5702525	15.698982366666666
Man6F	1	13.899134866666666	14.255132766666666	14.013253916666667	13.8873493	14.346499166666666	13.8931829	14.049215966666667	13.972942166666666	13.98003635	13.957690583333335	13.8897493	14.707580533333333	13.993647733333335
Man7	1	14.5069493	14.603561966666666	14.659068116666667	14.698054216666666	14.664765833333332	14.747088033333334	14.820307833333334	14.866361266666667	14.838399966666666	14.840336116666666	14.793409183333333	14.874482133333334	14.987637166666667
Man8	1	14.5069493	14.627233033333333	14.674392066666666	14.725615966666668	14.679939183333333	14.748216766666667	14.8335157	14.86363625	14.822541583333333	14.8347456	14.789608483333334	14.859287733333334	14.966149300000001
Man8	2	15.522449033333334	15.604433033333333	15.614449033333333	15.671832499999999	15.595532766666668	15.832635416666667	15.858173716666666	15.870347716666666	15.900415966666666	15.892415966666666	15.8667829	15.917482633333332	16.0010712
Man9	1	14.6082997	14.749188316666666	14.8185807	14.8490325	14.82806905	14.867149833333334	14.968015966666666	15.026299216666667	14.9699929	14.980365833333334	14.9091829	15.002815966666667	15.100933300000001
Man9	2	15.454449033333333	15.56357345	15.614449033333333	15.614378783333333	15.595532766666668	15.4856661	15.6918997	15.72356955	15.652247083333332	15.610715699999998	15.483449566666668	15.5782997	15.766449033333334
Man9+1xHex	1	15.171366366666666	15.266982366666667	15.3778325	15.411716233333333	15.404015966666666	15.417766366666665	15.533149833333333	15.552495933333335	15.496287599999999	15.529140283333334	15.4964421	15.564682	15.680688949999999
NaA	1	17.563366350000003	17.733835250000002	17.82842595	17.893521716666665	17.927186733333333	18.006768299999997	18.090252266666667	18.12861485	18.074855200000002	18.109066616666667	18.06654215	18.118881849999998	18.22846875
NaA	2	18.91158288333333	19.20393275	19.33019941666667	19.423165816666664	19.43456635	19.01073275	19.68509968333333	19.153066616666667	19.816116216666668	19.773699150000002	19.05201595	19.86369915	19.284382883333333
NaA	3	19.816999416666665	20.051249016666667	20.223016483333332	20.327399416666665	20.382599416666668	20.539416483333333	20.702682616666667	20.77835255	20.71259493333333	20.746848933333336	20.681364366666667	20.824704216666664	20.90081595
NaAAA	1	20.418516216666667	20.537399416666666	20.505982883333335	20.52008315	20.984099150000002	21.049349283333335	21.281633016666667	21.314118866666668	21.27444016666667	21.298693116666666	21.241727466666667	21.380049016666664	21.432782883333335
NaAAAF	1	21.15768243333333	21.389271366666666	21.558362016666667	21.73333328333333	21.767515683333333	21.934749816666667	21.94154981666667	22.117316216666666	22.04961595	22.094049016666666	22.074199416666666	22.16359995	22.237965816666666
NaAAAF	2	22.412928616666665	22.585008300000002	22.78563301666667	22.807066616666667	23.014682266666668	23.142066066666665	23.108232466666667	23.071333283333335	23.114066066666666	23.1889994	23.1581994	23.057349283333334	23.312099133333334
NaAAF	1	18.91158288333333	18.933132750000002	19.37419625	19.40907275	19.128149283333336	19.36651618333333	19.526116216666665	19.380285583333333	19.313111466666665	19.4307639	19.31645265	19.491003166666665	18.706794416666664
NaAAF	2	20.54259941666667	20.107466616666667	20.335932749999998	20.327399416666665	20.270315683333333	20.143982883333333	20.56718288333333	21.281840416666668	21.366586849999997	21.254216483333334	21.192999683333333	21.380049016666664	20.614398233333336
NaAAF	3	21.382199416666666	20.740982350000003	20.93681595	21.040765816666667	21.029549816666666	21.264666616666666	21.281633016666667	21.490685833333334	21.785616983333334	22.313606866666664	22.264367716666666	21.543828566666665	21.546365816666665
NaAAF	4	21.901816483333334	21.711066616666667	21.992349816666668	22.129149816666665	22.14136635	22.228749816666667	22.530966350000003	22.378799949999998	22.501233016666667	22.318849016666665	22.243716216666666	22.366315683333333	22.536783033333332
NaAF	1	18.940870816666667	19.138145233333333	19.22769915	19.275432483333336	19.332216483333333	19.45304955	19.469432483333332	19.539633016666667	19.44288315	19.524199416666665	19.43641595	19.535965816666664	19.72544955
NaAF	2	19.87389968333333	20.17536635	20.27968315	20.47456635	20.484549283333333	20.59639995	20.75874981666667	20.798549283333333	20.73338235	20.80079995	20.73759995	20.81384955	20.90081595
NaAF	3	21.029749283333334	21.30519995	21.515789583333333	21.705918750000002	21.708689866666667	21.841279366666665	21.9630865	22.003683149999997	22.04961595	22.026116216666665	21.958554566666667	22.050365816666666	22.170266616666666
NaAF2	1	16.043615966666668	16.146516233333333	16.282699700000002	16.317633033333333	16.3082325	16.381549833333334	16.497382366666667	16.577025583333334	16.422449033333333	16.4858632	16.467615966666667	16.553753433333334	16.674599416666666
NaGn	1	16.2845569	16.324201116666668	16.311142866666668	16.335838799999998	16.31505765	16.356451316666668	16.398440466666667	16.658164266666667	16.3766325	16.29580605	16.28806975	16.343726816666667	16.431038416666667
NaGn	2	17.05353275	17.225608566666665	17.32139473333333	17.405303316666668	17.377722883333334	17.459457233333335	17.540179983333335	17.685249016666667	17.57064646666667	17.5737013	17.51969755	17.6179078	17.69608315
NaGn	3	19.38643301666667	19.61106661666667	19.804415950000003	19.942933283333332	19.977233016666666	20.076582350000002	20.171949816666665	20.374011399999997	20.299670583333334	20.333963349999998	20.374648733333334	20.3184877	20.47743931666667
NaGnF	1	18.51398288333333	18.70633275	18.752549283333334	18.76639995	18.84469968333333	18.965082616666667	19.084765816666668	19.10753275	18.996484616666667	19.050510266666667	19.006315683333334	19.071799416666668	19.216365816666666
NaGnF	2	20.373283150000002	20.962303833333333	21.119333283333333	21.143099683333332	21.148880533333333	21.503470766666666	21.44064955	21.753915683333332	21.709565816666668	21.73173328333333	21.600516216666666	21.59559995	21.751165816666667
NaM	1	16.962332749999998	17.16239665	17.293102666666666	17.4047565	17.38238	17.503423666666666	17.590458183333332	17.6375509	17.594008933333335	17.63502435	17.596593166666665	17.684584366666666	17.7775563
NaM	2	19.250133283333334	19.554365816666667	19.7455903	19.916167416666667	19.916613666666667	20.086795433333336	20.246317949999998	20.33536635	20.363709116666666	20.404030133333332	20.442216483333333	20.325791316666667	20.546475883333336
NaM	3	21.607615950000003	21.98136635	22.25032118333333	22.55924901666667	22.611285483333333	22.793649016666667	22.882349816666665	22.877915683333335	23.023333283333333	22.895189066666667	22.876599416666668	22.970736666666667	23.08524901666667
NaMF	1	18.457416483333336	18.660999416666666	18.86608315	18.9073615	18.958315683333335	19.158232483333332	19.14136635	19.239405783333332	19.216574833333333	19.253533899999997	19.247981783333334	19.3453403	19.52093328333333
NaMF	2	20.599182883333334	20.91668245	21.045595016666667	21.172897166666665	21.244479016666666	21.42991483333333	21.67998288333333	21.719832483333334	21.754565950000003	21.663316216666665	21.64586661666667	21.74353275	21.830616483333333
NaMF	3	22.387666083333333	22.71464955	23.183266066666665	23.406715666666667	23.36658925	23.48681038333333	23.729115666666665	23.943699133333332	24.02854926666667	23.8213922	23.994466066666668	24.0059498	23.989115666666667
NaMF	4	23.236349800000003	23.481132733333332	23.793733266666667	23.959982866666667	24.175016466666666	24.309037916666668	24.475099666666665	24.80504953333333	24.628682599999998	24.6110826	24.428013233333335	24.718299666666667	24.541582866666666
NaMan5(bi)	1	18.457416483333336	18.6234094	18.707613433333332	18.766638633333333	18.787027033333334	18.91963301666667	18.993832483333332	19.07321595	19.045832483333335	19.0016797	18.96657825	19.0584953	19.171182883333334
NaMan5(bi)	2	18.932793150000002	19.090314866666667	19.14473846666667	19.218749816666666	19.219082616666665	19.328315683333336	19.42389968333333	19.505515683333332	19.352216483333333	19.46753275	19.43641595	19.490833016666667	19.52093328333333
NaMan5(bi)	3	19.624768516666666	19.892575533333336	20.036119033333332	20.169016483333333	20.22536635	20.448066083333334	20.443115683333335	20.66353275	20.506715683333333	20.688049016666664	20.53329915	20.632982350000002	20.787749283333333
NaMan5(bi)	4	20.373283150000002	20.605482616666666	20.746970700000002	20.916715683333333	20.927432483333334	21.105532750000002	21.236099149999998	21.290083766666665	21.232520416666667	21.30571198333333	21.173404233333333	21.31337136666667	21.38420765
NaNa	1	18.96799995	19.328449016666664	19.54536635	19.752463166666665	19.842182349999998	20.031316216666667	20.171949816666665	20.28790325	20.263157633333332	20.299635266666666	20.351899683333333	20.318003233333332	20.48654325
NaNa	2	21.50584955	21.98136635	22.377749283333333	22.694516216666667	22.819016483333332	23.125630483333335	23.43786745	23.652775249999998	23.68296571666667	23.752198566666667	23.670053866666667	23.863098516666664	23.959550666666665
NaNa	3	23.236349800000003	23.818782866666666	24.3027658	24.6031498	25.090866066666667	25.331016583333334	25.6635745	25.8490666	25.77724026666667	25.928895583333333	25.937283133333334	25.930782866666668	26.007733266666666
NaNaA	1	20.16931621666667	20.48088315	20.699032483333333	20.972866083333333	21.07491621666667	21.20796581666667	21.327082616666665	21.446632483333335	21.436616483333335	21.572516216666667	21.64586661666667	21.629749283333336	21.717165816666668
NaNaA	2	20.655799416666664	21.056916216666664	21.266999416666668	21.609149816666665	21.767515683333333	22.06993275	22.08889915	22.333299150000002	22.286715683333334	22.273866616666666	22.243716216666666	22.457565816666666	22.418449016666667
NaNaA	3	22.773082616666667	23.278899133333333	23.285449533333335	23.643683133333333	23.8143658	24.115382333333333	24.2599658	24.466066066666667	24.459549799999998	24.509299133333332	24.458448999999998	24.65061646666667	24.711683133333334
NaNaA	4	24.510299666666665	25.1566826	25.610533266666668	26.0803658	26.355666066666668	26.6514826	27.058033000000002	27.068699666666664	27.286715666666666	27.273816466666666	27.142966333333334	27.498632466666667	27.384033
NaNaA	5	25.298899133333336	26.068982333333334	26.988299666666666	27.842433000000003	28.57806606666667	28.039266066666666	29.022199399999998	29.5531658	29.565149799999997	29.577016466666667	28.674033	29.835582849999998	29.4674826
NaNaAF	1	20.123866616666664	20.43541648333333	20.65344955	20.916715683333333	21.120433016666667	21.20796581666667	21.281633016666667	22.549249016666668	22.740466083333335	22.736232483333332	22.60608315	22.718282616666666	22.870099149999998
NaNaAF	2	21.029749283333334	22.545049549999998	22.161915683333334	21.97001595	22.14136635	22.228749816666667	22.372332749999998	24.159349266666666	24.085215933333334	24.509299133333332	24.401599933333333	24.39053326666667	24.16894926666667
NaNaAF	3	22.976533283333332	23.345849533333332	23.725683133333334	24.095199933333333	24.107582866666668	24.475949800000002	24.643932733333333	24.85054926666667	24.911615933333334	25.22073273333333	24.77518286666667	25.421333266666668	25.319915666666667
NaNaAF	4	23.641699133333336	24.42438286666667	25.19738235	26.012483133333333	26.287899666666664	27.044782866666665	27.632499133333333	28.55978233333333	28.7519658	28.9550826	28.561182866666666	29.088866066666665	29.4674826
NaNaAF	5	24.961299133333334	25.61933326666667	26.1755658	26.87199993333333	27.562449	28.298582333333332	28.707649	29.011649	29.451633	29.5314826	29.475233	29.835582849999998	30.07488311666667
NaNaF	1	20.214866083333334	20.605482616666666	20.83449915	21.106116666666665	21.084948100000002	21.370360466666668	21.577666083333334	21.54889915	21.709565816666668	21.663316216666665	21.69116581666667	21.948216483333333	21.87624955
NaNaF	2	22.648765816666664	23.143882599999998	23.590433	23.8926666	24.1725834	24.33147175	24.571464216666666	24.737615933333334	24.719515666666666	24.7919498	24.707366333333333	25.02401593333333	25.049632999999996
NaNaF	3	24.307599933333332	24.953466600000002	25.497699133333334	25.906330616666665	26.03984953333333	26.325432466666665	26.563499666666665	26.765515666666666	27.094815933333333	26.9026826	26.80638286666667	26.990815933333334	27.046982333333336
NaNaNa	1	22.342449016666666	23.2113162	23.75868865	23.969158016666665	24.192551766666668	24.475949800000002	24.71201593333333	25.905649	25.263115666666668	25.22073273333333	25.316966333333333	25.421333266666668	25.522966333333333
NaNaNa	2	23.179449533333333	23.954166333333333	24.551515666666667	25.212866066666667	25.576765799999997	26.01111566666667	26.451449533333335	26.832033000000003	26.970199400000002	27.015666066666665	26.94086606666667	27.217283133333336	27.249233
NaNaNa	3	23.302899133333334	23.954166333333333	24.8437994	25.448732733333333	25.8594826	26.39326606666667	26.797333466666664	27.283733266666665	27.399632999999998	27.442849000000002	27.2774826	27.66773326666667	27.653382333333333
NaNaNa	4	25.298899133333336	26.136332733333333	27.090433	27.797165800000002	28.104666599999998	28.7035658	29.13368313333333	29.598582333333333	29.80169911666667	29.915749249999998	29.565532733333335	30.03774925	30.07488311666667
NaNaNa	5	25.298899133333336	26.136332733333333	27.158499133333333	28.044582333333334	28.57806606666667	29.14048313333333	29.55121593333333	30.231283116666667	30.307316183333334	30.343482583333333	29.891132716666668	30.566899116666665	30.388832983333334
NaNaNa	6	26.888582333333332	27.573666066666664	28.863982866666667	30.043666050000002	29.89726605	31.035866583333334	31.492116183333334	31.191532716666664	31.445799383333334	31.480083116666666	31.13629965	31.71544951666667	31.862582316666664
NgA	1	20.132238233333332	20.051249016666667	19.917482616666668	20.278444850000003	20.224016133333336	20.453893716666666	20.54314215	20.527816483333332	20.43911596666667	20.451316216666665	20.39683301666667	20.408033016666664	20.80643985
NgAF2	1	19.67016635	19.870719566666665	19.966697716666665	20.056182349999997	20.080904466666667	20.198576633333335	20.2434647	20.34978011666667	20.293997349999998	20.29435318333333	20.351899683333333	20.32700206666667	20.495049549999997
NgAF2	2	21.56206608333333	21.845999950000003	21.992349816666668	22.126839299999997	22.14136635	22.29673275	22.372332749999998	22.517840766666666	22.518612466666664	22.502062583333334	22.4267175	22.559649933333333	22.624468916666668
NgNgF	1	20.07828261666667	20.43541648333333	20.65344955	20.916715683333333	20.927432483333334	21.30929085	21.372649550000002	21.325433766666666	21.341432433333335	21.341328033333333	21.14561595	21.35344233333333	21.514311616666664
