# Supplementary material for: Oxygen-Dependent Changes in the N-Glycome of Murine Pulmonary Endothelial Cells
Source: Antioxidants (Basel). 2021 Dec 4;10(12):1947. doi: 10.3390/antiox10121947 (PMC8750181; doi:10.3390/antiox10121947)
Supplement: Supplementary file 1 [file antioxidants-10-01947-s001.zip › Supplement S2/Retention Time Analysis May 2019.csv]

Incubation Time [h]		0h	2h	2h	2h	2h	6h	6h	24h	24h	24h	24h	4h	4h	4h	4h	6h	6h
O2 %		21	5	21	95	0-95	95	0-95	5	21	95	0-95	5	21	95	0-95	5	21
Glycan	Peak
AA	1	15.440099166666666	15.376616616666666	15.410916233333333	15.452449033333332	15.358749833333333	15.508272883333332	15.509401166666667	15.346018783333333	15.391377933333333	15.318433033333333	15.305416133333333	15.392449033333332	15.379466633333333	15.511349300000001	15.5590288	15.424407650000001	15.5144661
AA	2	16.1158325	16.0438325	16.0199157	16.061333299999998	15.866799966666667	16.061233033333334	16.059832500000002	15.894033033333333	15.9279829	15.849982899999999	15.860533299999998	15.901549833333332	15.9218165	16.030732766666667	16.1106325	16.002899166666666	16.1027157
AAA	1	15.2379157	15.2455157	15.478433033333333	15.184483166666666	15.0886325	15.1917493	15.221949833333333	15.057316233333333	15.136982366666667	15.051017550000001	15.059316233333334	15.121932766666667	15.109199966666667	15.2523157	15.309149833333333	15.1897333	15.311399433333333
AAA	2	16.036015783333333	15.913076583333332	15.924088666666668	16.00303455	15.896355116666665	16.061233033333334	16.0326994	15.894033033333333	15.9279829	15.849982899999999	15.860533299999998	15.901549833333332	15.9218165	16.055035783333334	16.1106325	15.966032216666667	16.0811795
AAA	3	17.197541783333335	17.078825366666667	17.135882616666667	17.197619216666666	17.062949283333335	17.258516216666667	17.313799416666665	17.103565816666666	17.183399416666667	17.07348261666667	17.045482616666668	17.11799995	17.07448315	17.250116216666665	17.328715683333332	17.16759995	17.264549283333334
AAA	4	18.140599416666664	17.981399416666665	18.003716216666664	18.08851621666667	17.975549816666668	18.140566349999997	18.181965816666665	17.94978235	17.975149816666665	17.887866616666667	17.881499683333335	17.964266616666666	17.943266083333334	18.13163301666667	18.15399995	17.2009322	18.14719995
AAAA	1	17.539261	17.484299683333333	17.499546300000002	17.60880955	17.491316216666668	17.678399950000003	17.7210208	17.499782349999997	17.545866616666668	17.458529849999998	17.452516216666666	17.488578283333332	17.491965816666667	17.691944866666667	17.66829968333333	17.58935113333333	17.705649016666666
AAAAF	1	18.54538235	18.439043283333334	18.522365816666667	18.607182883333333	18.482775016666668	18.699426333333335	18.76005135	18.538049016666665	18.583701216666668	18.454116216666666	18.52593275	18.474381366666666	18.543649016666667	18.722325466666668	18.69688315	18.605349283333332	18.724066083333334
AAAAF	2	19.0231027	18.907639449999998	19.02660555	19.076968083333334	18.79961595	19.1648694	19.253932133333333	19.0141627	19.02776635	18.843211933333336	19.004054216666667	18.994012899999998	18.942008933333334	19.206355833333337	19.092266616666667	19.089829333333334	19.2258884
AAAF	1	17.30818235	17.191615950000003	17.203266083333332	17.26565948333333	17.13046608333333	17.32046785	17.346942066666667	17.142378633333333	17.2263839	17.12075015	17.11398535	17.185482616666665	17.16519665	17.336845883333336	17.363136133333334	17.254050033333332	17.388866083333333
AAAF	2	18.477866616666667	18.319016483333332	18.400944883333334	18.47161595	18.377920566666667	18.57104955	18.64599995	18.41329915	18.483982883333333	18.363115683333334	18.367532750000002	18.36342415	18.36216635	18.585713666666667	18.58393275	18.503633016666665	18.57683301666667
AAAF	3	19.197515683333332	19.058749816666666	19.077571	19.147899683333332	18.990949283333336	19.215466616666667	19.25673275	19.000266616666668	19.02776635	18.91814928333333	18.978149283333334	19.015416483333336	19.075866616666666	19.23858235	19.205816483333333	19.13633275	19.19889915
AAAGn	1	18.140599416666664	18.183749283333334	18.262666616666667	18.47161595	18.403582883333335	18.822186866666666	18.872120933333335	18.617000116666667	18.7131949	18.581249333333336	18.64901635	18.393082616666668	18.502521950000002	18.7409538	18.757424766666666	18.652040250000002	18.763150383333333
AAAGn	2	18.67913275	18.657233016666666	18.859866616666668	19.080182349999998	18.990949283333336	19.522066083333335	19.66536635	19.354755599999997	19.459799416666666	19.318509733333332	19.38538235	19.015416483333336	19.121349283333334	19.41931621666667	19.491235683333333	19.36256635	19.49213328333333
AAAGn	3	20.379349283333333	20.410549283333335	20.604715683333332	20.893466616666668	20.80624955	21.544359333333333	21.586266616666666	21.38156581666667	21.40424955	21.40285748333333	21.383316216666667	20.965615949999997	21.063149816666666	21.39378235	21.391028733333332	21.37170765	21.606883149999998
AAF	1	16.970499150000002	16.854116216666668	16.933466616666667	17.007266083333334	16.87151568333333	17.055466616666667	17.07768315	16.888749816666667	16.93538235	16.88024955	16.876133283333335	16.85864955	16.882715683333334	17.080916216666665	17.107168249999997	17.00936635	17.102064233333333
AAF	2	17.49938235	17.304365816666667	17.338166349999998	17.42178835	17.254516216666666	17.417016483333335	17.42696635	17.216715683333334	17.296849016666666	17.22064955	17.10169915	17.185482616666665	17.334133283333333	17.38593275	17.4178902	17.33711568333333	17.434116216666666
AAGn	1	13.481782366666666	13.66932235	13.652049033333332	13.796365833333335	13.566006216666667	13.4698165	13.927399433333333	13.415482633333333	13.655764916666667	13.509799433333335	13.50041195	13.599699166666666	13.557699166666668	13.657532766666666	13.721649033333334	13.577599966666666	13.813782366666667
AAGn	2	14.371999966666667	14.313382366666668	14.539199966666667	14.716799966666667	14.751683166666668	15.056765833333333	15.0303157	14.9221333	14.956499166666667	14.856332766666666	14.924549299999999	14.591233033333333	14.575299166666667	14.8507829	14.849699166666666	14.987182899999999	15.1090997
AAGn	3	15.507832500000001	15.3798325	15.478433033333333	15.520249566666667	15.493565833333333	15.530066099999999	15.549049566666667	15.351649033333333	15.4647157	15.385766366666667	15.318499166666667	15.4492661	15.447099699999999	15.579233033333333	15.646599433333334	15.460182366666666	15.5817333
AAGnF	1	14.436033033333333	14.313382366666668	14.342533300000001	14.351517083333333	14.354266633333333	14.476499166666667	14.5049493	14.342249566666668	14.384365833333334	14.654732766666665	14.219204183333334	14.322083166666665	14.327749299999999	14.516266633333334	14.525316233333333	14.382883166666666	14.436799966666666
AAGnF	2	16.385349299999998	16.3146997	16.3470325	16.4674997	16.363649033333335	15.992849033333332	16.014116233333333	15.8490997	15.948501066666667	16.019599966666668	15.860533299999998	15.856099166666667	15.9218165	16.030732766666667	16.1106325	15.9355157	16.1027157
AAGnF	3	16.812511616666665	16.718999416666666	16.73016635	16.804365816666667	16.690149283333334	16.445215966666666	16.467532766666668	16.278499166666666	16.370232783333332	16.313999966666668	16.233882633333334	16.363782366666666	16.374666633333334	16.476062716666668	16.584433016666665	16.3763157	16.486399966666667
AAGnF	4	17.612466083333334	17.484299683333333	17.597915683333333	17.682449016666666	17.547532750000002	16.88569915	16.896866083333332	16.708116216666667	16.791949416666668	16.653366350000002	16.684866083333333	16.68924901666667	16.758315683333333	16.90001445	16.843399416666667	16.771482616666667	16.881283149999998
AAGnF	5	18.140599416666664	17.972516566666666	18.034248333333334	18.08851621666667	17.975549816666668	18.140566349999997	18.1746816	17.94978235	17.975149816666665	17.887866616666667	17.93803301666667	17.98284998333333	18.010433016666664	18.19913275	18.15399995	18.084399949999998	18.14719995
AGn	1	14.901866633333333	14.782279616666667	14.804765833333333	14.877964766666667	14.810268216666666	14.9239157	14.8971157	14.789849566666668	14.822749833333335	14.732632416666666	14.71472625	14.785132766666667	14.7751829	14.916483166666666	14.9834165	14.8543157	14.944335883333334
AGn(bi)	1	12.3723829	12.1837333	12.097466633333333	12.4503829	12.086815966666668	12.3914325	12.001866633333332	11.908449033333333	12.038049033333333	12.293099699999999	12.194199433333333	12.1102997	12.074815966666668	12.365849566666666	12.486015966666667	12.384899166666665	12.341499700000002
AGnF	1	16.482682283333332	16.383360933333332	16.4147829	16.494965566666668	16.363649033333335	16.501716233333333	16.52409915	16.380365833333332	16.4498165	16.337808383333332	16.3578325	16.4310325	16.374666633333334	16.57369915	16.57972715	16.444349833333334	16.61104955
AGnF(bi)	1	14.102199433333334	14.043599966666667	13.9919157	14.090349833333333	14.072449033333333	14.136699700000001	14.131449566666667	13.946499166666666	14.0106165	13.940182366666667	13.926949299999999	13.983799433333333	14.021082633333332	14.1661333	14.197215966666667	14.111049566666667	14.1387766
AMan5(bi)	1	16.64378235	16.516715683333334	16.616916216666667	16.669466616666668	16.566433016666668	16.693683150000002	16.70496635	16.51569915	16.56288315	16.483766366666668	16.482282633333334	16.565749283333336	16.577666083333334	16.70841595	16.71959995	16.636282616666666	16.746149283333335
AMan5F(bi)	1	17.930794366666664	17.778566350000002	17.868765816666667	17.95348261666667	17.86369915	18.095182883333333	18.137032483333332	17.904433016666665	17.91864955	17.78559995	17.825266083333336	17.896682616666666	17.875333283333337	18.074999416666667	18.01816635	17.948382883333334	18.079266083333334
GnGn	1	14.102199433333334	13.9761493	13.9919157	14.090349833333333	14.004666633333333	14.136699700000001	14.0859157	14.0031829	14.0106165	13.940182366666667	13.923670499999998	14.028749833333334	14.012287716666666	14.1538693	14.140666633333332	14.073115566666667	14.130066099999999
GnGnF	1	15.912966366666666	15.773249033333334	15.8170165	15.925849566666667	15.866799966666667	15.970772899999998	15.981440733333333	15.837266766666666	15.872868933333333	15.793283166666667	15.8039829	15.856099166666667	15.839622466666667	15.985716233333333	16.0426997	15.87279305	16.034982366666664
GnGnGn	1	11.614883166666667	11.550332766666665	11.52529535	11.6571829	11.541816500000001	11.608015966666667	11.672466100000001	11.556199433333335	11.492099166666666	11.4635829	11.4352661	11.474182366666668	11.522701399999999	11.632622233333333	11.6494646	11.572421066666667	11.660182366666668
GnGnGn	2	13.651132766666667	13.563340783333333	13.57305895	13.615733299999999	13.586166366666667	13.650699699999999	13.633761766666668	13.550582366666667	13.5239157	13.453683166666668	13.397066633333333	13.542999433333334	13.557699166666668	13.714249566666666	13.70290445	13.577599966666666	13.7238997
GnGnGnF	1	14.1699829	14.110815966666667	14.0941493	14.192282633333333	14.128649566666667	14.2501493	14.23791575	14.1050165	14.1013493	14.406099166666667	14.0283829	14.152815966666667	14.123283166666665	14.279049566666666	14.278056983333332	14.180138083333333	14.278633399999999
GnGnGnF	2	15.305333300000001	15.1786165	15.209399433333335	15.250749833333334	15.156599433333334	15.285785966666667	15.289799433333334	15.113965833333333	15.136982366666667	15.115049566666666	15.127149833333334	15.175673183333334	15.177199966666667	15.322138966666667	15.309149833333333	15.1897333	15.311399433333333
GnGnGnF	3	16.1158325	15.975932766666666	16.0199157	16.061333299999998	15.934349833333332	16.061233033333334	16.059832500000002	15.894033033333333	15.9279829	15.849982899999999	15.860533299999998	15.969215966666667	15.966999433333333	16.1319157	16.1106325	16.002899166666666	16.1027157
GnM	1	14.102199433333334	14.043599966666667	13.990025066666668	14.1029009	14.004666633333333	14.155706466666667	14.097699883333332	13.950916883333333	14.008774716666666	13.940182366666667	13.859149833333333	14.028749833333334	14.021082633333332	14.121165833333333	14.197215966666667	14.0544661	14.130066099999999
GnM	2	14.901866633333333	14.78113305	14.7963027	14.888448116666666	14.836542766666668	14.9239157	14.964332766666667	14.789849566666668	14.807244116666668	14.79213415	14.660332766666667	14.8064218	14.822789333333333	14.981366366666666	14.916899166666667	14.8543157	14.975899700000001
GnM	3	15.440099166666666	15.372659800000001	15.478433033333333	15.452449033333332	15.291699166666666	15.5973493	15.549049566666667	15.238332766666668	15.340799966666667	15.318433033333333	15.318499166666667	15.356075966666667	15.5370325	15.511349300000001	15.376833033333332	15.595299166666667	15.4466325
GnM	4	15.845633033333334	15.773249033333334	15.884765833333335	15.791132766666667	15.866799966666667	15.9475157	15.923466633333334	15.894033033333333	15.824297066666666	15.974099166666667	15.973549833333333	15.901549833333332	16.147915700000002	15.985716233333333	16.0426997	15.8674325	16.034982366666664
GnM	5	16.385349299999998	16.3146997	16.2795829	16.399782366666667	16.295866633333333	16.445215966666666	16.467532766666668	16.278499166666666	16.358649566666667	16.313999966666668	16.233882633333334	16.336388466666666	16.3179829	16.479702916666668	16.508157666666666	16.3763157	16.4823292
GnMF	1	17.30818235	17.236566349999997	17.067749283333335	17.074933283333333	16.995499683333332	15.394799966666666	15.425082633333334	15.238332766666668	15.2731829	15.1834997	15.183149833333333	17.47849915	17.44656635	17.50999995	17.66829968333333	17.57529915	17.705649016666666
GnMF	2	18.28625346666667	18.183749283333334	18.262666616666667	18.359499683333336	18.234466083333334	18.48024955	18.52093328333333	18.25466661666667	18.325137233333333	18.240383383333334	18.232066083333333	18.23471568333333	18.27852281666667	18.447016483333336	18.402282616666664	18.345099683333334	18.463965816666665
GnU	1	14.102199433333334	13.9761493	13.9919157	14.090349833333333	14.004666633333333	14.136699700000001	14.131449566666667	13.946499166666666	14.0106165	13.985716233333333	13.926949299999999	14.028749833333334	14.021082633333332	14.1661333	14.197215966666667	14.111049566666667	14.130066099999999
GnU	2	14.502099166666666	14.470861916666667	14.55602515	14.650116233333334	14.641474116666666	14.8569333	14.8971157	14.789849566666668	14.689233033333332	14.789266099999999	14.725149833333335	14.7216661	14.7078325	14.916483166666666	14.916899166666667	14.845406466666667	14.975899700000001
GnUF	1	15.372649566666666	15.313066633333333	15.276649566666666	15.385515700000001	15.291699166666666	15.9475157	15.968179416666667	15.8041333	15.864853316666666	15.7479157	15.7472661	15.3253333	15.312415966666666	15.4442325	15.4441493	15.324799966666665	15.4466325
GnUF	2	15.912966366666666	15.8406325	15.8170165	15.925849566666667	15.866799966666667	16.2190997	16.569866616666665	16.380365833333332	16.40070255	16.2686325	16.3578325	15.856099166666667	15.8084661	15.985716233333333	16.0426997	15.8674325	15.989482633333333
MM	1	14.569049566666667	14.576033033333333	14.605782366666666	14.716799966666667	14.687382366666666	14.8569333	14.860000433333333	14.73237135	14.756449033333332	14.722516233333332	14.660332766666667	14.656399966666667	14.7078325	14.8507829	14.849699166666666	14.786916233333333	14.908982366666667
MM	2	15.7778997	15.7055829	15.749649033333332	15.858499166666666	15.7990165	16.001276049999998	16.009164183333333	15.8490997	15.900093516666667	15.849982899999999	15.860533299999998	15.856099166666667	15.865215966666666	16.011195483333335	16.0426997	15.913073866666668	16.034982366666664
MM	3	16.385349299999998	16.3146997	16.3470325	16.4674997	16.431215966666667	16.64501535	16.636326783333335	16.51569915	16.56288315	16.483766366666668	16.482282633333334	16.4310325	16.442599433333335	16.644492933333332	16.652449016666665	16.56841595	16.678516216666665
MMF	1	17.88199995	17.778566350000002	17.868765816666667	18.02093328333333	17.90849915	18.208582349999997	18.24558105	18.017432483333334	18.088216483333333	18.01186661666667	17.98353275	17.964266616666666	18.010433016666664	18.19913275	18.19896635	18.140566349999997	18.214599416666665
MU	1	13.741449566666667	13.671716233333333	13.742566366666667	13.796365833333335	13.733615966666667	13.8766165	13.859615966666667	13.720666633333334	13.727532766666666	13.668382900000001	13.667449566666667	13.780916233333333	13.782899166666665	13.883932766666668	13.8805333	13.8167829	13.925982900000001
MUF	1	16.1158325	16.0438325	16.0877493	16.196732766666667	16.115283166666668	16.259514799999998	16.240966366666665	16.1201493	16.1542997	16.087582899999997	16.086916233333334	16.104483166666668	16.079949833333334	16.245283166666667	16.279866633333334	16.161132766666665	16.261165833333333
Man4	1	14.569049566666667	14.576033033333333	14.605782366666666	14.716799966666667	14.687382366666666	14.850261833333333	14.852993416666667	14.7244661	14.756449033333332	14.722516233333332	14.660332766666667	14.656399966666667	14.7078325	14.843674866666667	14.87684655	14.786916233333333	14.908982366666667
Man4	2	15.305333300000001	15.1109493	15.0745333	15.250749833333334	15.0886325	15.31154515	15.318662133333333	15.170332766666666	15.205449566666665	15.1834997	15.127149833333334	15.121932766666667	15.177199966666667	15.3224793	15.395183800000002	15.2569493	15.376928349999998
Man4	3	16.385349299999998	16.3146997	16.4147829	16.4674997	16.431215966666667	16.626299683333333	16.63776635	16.51569915	16.56288315	16.483766366666668	16.482282633333334	16.4310325	16.442599433333335	16.641115683333332	16.67998695	16.56841595	16.68155555
Man4F	1	18.208033016666665	18.116382883333333	18.194866083333334	18.367952983333332	18.234466083333334	18.551686816666667	18.528840866666666	18.337876950000002	18.378480033333336	18.317649016666667	18.367532750000002	18.23471568333333	18.26024955	18.494669233333333	18.58393275	18.392224116666668	18.531882616666667
Man4Gn	1	14.569049566666667	14.509733299999999	14.473449566666666	14.586982366666666	14.556199433333335	14.724715699999999	14.6958325	14.589816500000001	14.622033033333334	14.4515829	14.525432499999999	14.591233033333333	14.575299166666667	14.7182165	14.717366366666665	14.6538997	14.708815966666666
Man4Gn	2	17.091551550000002	16.980655583333334	16.979577616666667	17.0914633	16.9753725	17.123482616666667	17.13812856666667	16.959446316666668	17.059032483333333	16.982382883333333	16.921249016666668	16.9502522	16.989963266666667	17.14211538333333	17.173168933333333	17.05473275	17.211106183333335
Man4GnF	1	16.1158325	16.1796661	16.211866633333333	16.399782366666667	16.363649033333335	16.445215966666666	16.467532766666668	16.380365833333332	16.404249566666667	16.370483166666666	16.233882633333334	16.295915700000002	16.374666633333334	16.4602325	16.528299683333334	16.3763157	16.486399966666667
Man4GnF	2	18.79199995	18.657233016666666	18.65736635	18.809932749999998	18.68658235	18.910516216666668	18.974349816666667	18.75216635	18.834599416666666	18.71371621666667	18.684533283333334	18.710866083333332	18.758533283333335	18.956149283333332	19.092266616666667	18.85396581666667	18.96129915
Man4Na	1	16.1158325	16.1118165	16.211866633333333	16.399782366666667	16.431215966666667	16.841292866666667	16.85408255	16.708116216666667	16.79073525	16.721349283333332	16.752299683333334	16.4985493	16.54693921666667	16.748911983333333	16.787316216666667	16.703633016666668	16.881283149999998
Man4Na	2	18.61279995	18.722433016666667	18.925799416666667	19.214282616666665	19.19424955	19.939591283333336	20.10568315	19.770315683333333	19.921165116666668	19.880365816666664	19.814449016666668	19.35193275	19.51531621666667	19.75733328333333	19.90649915	19.82544955	19.955499683333336
Man4NaF	1	19.771866616666667	19.87018235	20.064516216666668	20.351482616666665	20.332315683333334	20.977549816666667	21.054466083333335	20.820680266666667	20.928568466666665	20.913548199999997	20.846533166666667	20.401432483333334	20.520232483333334	20.817849550000002	20.910315683333334	20.773882616666665	20.949149816666665
Man4Ng	1	18.342949283333333	18.454349816666667	18.65736635	18.94506661666667	18.855832483333334	19.686507383333332	19.71089915	19.52219941666667	19.5923615	19.428399950000003	19.55197545	19.015416483333336	19.121349283333334	19.41931621666667	19.55669968333333	19.543716216666667	19.61633275
Man5	1	14.569049566666667	14.509733299999999	14.605782366666666	14.716799966666667	14.6215157	14.8569333	14.8310165	14.7244661	14.756449033333332	14.722516233333332	14.660332766666667	14.656399966666667	14.7078325	14.8507829	14.849699166666666	14.786916233333333	14.908982366666667
Man5	2	14.834566366666667	14.8412661	14.872066100000001	14.9822325	14.885866633333334	15.1239829	15.221949833333333	15.057316233333333	15.136982366666667	15.115049566666666	14.991899700000001	14.987182899999999	14.974033033333335	15.1170165	15.117199966666668	15.054349833333333	15.176332766666667
Man5	3	16.385349299999998	16.3146997	16.3470325	16.4674997	16.431215966666667	16.641124233333333	16.64727955	16.50342735	16.547402283333334	16.483766366666668	16.482282633333334	16.4310325	16.442599433333335	16.641115683333332	16.671418733333333	16.555559883333334	16.678516216666665
Man5	4	17.105782350000002	16.98959995	17.067749283333335	17.074933283333333	16.995499683333332	17.15867281666667	17.173914933333332	17.012149283333333	17.04877898333333	16.982382883333333	16.921249016666668	17.050049016666666	17.006949283333334	17.17376318333333	17.20498235	17.05473275	17.219549816666664
Man5AF	1	16.90301648333333	16.827019716666666	16.865482616666664	16.9724602	16.87151568333333	17.055466616666667	17.122666616666667	16.95593275	17.002433016666668	16.427249033333332	16.921249016666668	16.88329785	16.950199416666667	17.125866616666666	17.11084975	17.022515333333335	17.12338383333333
Man5Gn	1	14.145116516666667	14.110815966666667	14.1020847	14.184306483333334	14.128649566666667	14.285284983333334	14.290332766666667	14.156200866666667	14.192049033333332	14.122182366666667	14.130399966666666	14.152815966666667	14.1690165	14.29960915	14.299449566666668	14.2244661	14.325266366666666
Man5Gn	2	15.305333300000001	15.223491766666665	15.276649566666666	15.321834933333333	15.253223416666666	15.394799966666666	15.402599783333333	15.238332766666668	15.2731829	15.1834997	15.183149833333333	15.265158666666668	15.2756301	15.405838466666667	15.4441493	15.324799966666665	15.4466325
Man5Gn	3	16.035670483333334	15.917139316666667	15.897383033333334	15.925849566666667	15.836955249999999	16.106199433333334	15.8099829	15.9393493	15.712282633333333	15.656815966666667	15.973549833333333	15.969215966666667	15.966999433333333	16.1319157	16.2342997	16.070649566666667	16.2161493
Man5Gn	4	17.93839995	17.778566350000002	17.868765816666667	17.95348261666667	17.86369915	18.095182883333333	18.137032483333332	17.904433016666665	17.91864955	17.83109968333333	17.881499683333335	17.896682616666666	17.875333283333337	18.074999416666667	18.085882616666666	17.948382883333334	18.079266083333334
Man5Gn+1xHex	1	15.24677815	15.1786165	15.209399433333335	15.271229516666667	15.2240661	15.366925983333335	15.376671700000001	15.22449765	15.24429115	15.1834997	15.183149833333333	15.189782366666666	15.234162633333334	15.376249566666667	15.376833033333332	15.273783283333334	15.379165833333333
Man5Gn+1xHex	2	15.575633033333334	15.570649566666667	15.546483166666667	15.664223233333333	15.595699166666666	15.79943275	15.792113533333332	15.651253383333334	15.712282633333333	15.656815966666667	15.622849033333333	15.634745316666665	15.6453258	15.805482633333332	15.805532766666666	15.728248299999999	15.819132766666666
Man5GnF	1	14.834566366666667	14.774116233333332	14.804765833333333	14.914549300000001	14.885866633333334	15.056765833333333	15.0303157	14.9221333	14.956499166666667	14.923149833333333	14.924549299999999	15.780283033333335	15.763115699999998	15.985716233333333	15.9972661	15.8219157	15.989482633333333
Man5GnF	2	19.467882616666667	19.396365816666666	19.455949816666667	19.551749283333333	19.452399949999997	19.680682616666665	19.778899149999997	19.52219941666667	19.56169915	19.48504955	19.50999995	19.487182883333332	19.51531621666667	19.716441850000002	19.65876581666667	19.589132749999997	19.718349816666667
Man5Na	1	16.83538235	16.922116216666666	17.067749283333335	17.20978235	17.198282616666667	17.678399950000003	17.70913275	17.54464955	17.58981665	17.526765816666668	17.565615949999998	17.29814928333333	17.37953275	17.555399416666667	17.66829968333333	17.5324077	17.697940966666668
Man5Na	2	18.41041595	17.778566350000002	18.06026661666667	19.01239995	18.990949283333336	18.04969915	18.02439995	17.94978235	18.409261683333334	17.83109968333333	17.881499683333335	17.840616483333335	17.82981648333333	18.074999416666667	17.950449016666667	18.4815455	18.3445694
Man5Na	3	19.197515683333332	19.26159995	19.523499683333334	19.754349816666668	19.77918288333333	20.503266083333333	20.59004901666667	20.31041595	20.41841595	20.421749283333334	20.377582883333332	19.87154981666667	20.033799416666668	20.309215950000002	20.413215949999998	20.38839995	20.462682616666665
Man5NaF	1	20.31193275	20.34273275	20.53728315	20.82616635	20.738516216666667	21.58809915	21.54104955	21.38156581666667	21.40424955	21.384715683333333	21.42858235	20.852715683333333	20.938516216666667	21.337032483333335	21.349088366666667	21.3113594	21.61679516666667
Man5Ng	1	16.71153275	16.854116216666668	16.999716216666666	17.074933283333333	17.198282616666667	17.598181083333333	17.640078066666668	17.499782349999997	17.549403400000003	17.40204901666667	17.452516216666666	17.798324649999998	17.811210883333334	17.529243583333333	17.515655483333333	17.484232483333336	17.635965549999998
Man5Ng	2	18.92719995	19.058749816666666	19.25241595	19.551749283333333	19.576149283333333	20.29420815	20.4371668	20.18515336666667	20.21291108333333	20.15081595	20.288044066666664	19.668282616666666	19.751416483333333	20.1713243	20.22223895	20.209933366666668	20.2662062
Man6	1	14.569049566666667	14.576033033333333	14.605782366666666	14.716799966666667	14.687382366666666	14.865752066666666	14.8310165	14.7244661	14.756449033333332	14.722516233333332	14.660332766666667	14.656399966666667	14.7078325	14.8507829	14.916899166666667	14.786916233333333	14.891405783333333
Man6	2	15.305333300000001	15.1786165	15.141949833333333	15.250749833333334	15.2240661	15.394799966666666	15.389626266666665	15.238332766666668	15.2731829	15.250666633333333	15.183149833333333	15.189782366666666	15.244566366666668	15.376249566666667	15.4441493	15.324799966666665	15.4466325
Man6F	1	13.7979829	13.7279157	13.742566366666667	13.82181825	13.733615966666667	13.8766165	13.859615966666667	13.766116233333333	13.727532766666666	13.736349833333332	13.667449566666667	13.780916233333333	13.782899166666665	13.928999433333333	13.948116233333334	13.8312117	13.858699699999999
Man7	1	14.304799966666668	14.313382366666668	14.4101493	14.517689183333333	14.4883829	14.724715699999999	14.7637493	14.6573333	14.689233033333332	14.5870325	14.592883166666667	14.524033033333334	14.575299166666667	14.7182165	14.784566366666667	14.6538997	14.776182366666665
Man8	1	14.371999966666667	14.313382366666668	14.4101493	14.519266100000001	14.4883829	14.724715699999999	14.7637493	14.6573333	14.622033033333334	14.5870325	14.592883166666667	14.524033033333334	14.575299166666667	14.7182165	14.717366366666665	14.6538997	14.776182366666665
Man8	2	15.372649566666666	15.3798325	15.410916233333333	15.520249566666667	15.539132766666667	15.7742036	15.764682633333333	15.634149299999999	15.6670325	15.656815966666667	15.577565833333333	15.573399433333332	15.5370325	15.737749299999999	15.805532766666666	15.662999433333333	15.762916233333334
Man9	1	14.502099166666666	14.443199966666667	14.539199966666667	14.650116233333334	14.6215157	14.9239157	14.8971157	14.789849566666668	14.822749833333335	14.722516233333332	14.725149833333335	14.656399966666667	14.7078325	14.8507829	14.916899166666667	14.786916233333333	14.908982366666667
Man9	2	14.700666633333332	14.640982366666666	14.7371157	14.847549833333334	14.818749833333333	15.1239829	15.097999966666666	14.989849566666667	14.956499166666667	14.923149833333333	14.924549299999999	14.919882633333334	14.906982366666666	15.1170165	15.117199966666668	14.987182899999999	15.176332766666667
Man9+1xHex	1	14.968799966666667	14.975782366666666	15.006682633333332	15.116499166666667	15.0886325	15.394799966666666	15.4193005	15.279085266666668	15.340799966666667	15.250666633333333	15.251165833333333	15.189782366666666	15.177199966666667	15.376249566666667	15.376833033333332	15.2569493	15.4466325
NaA	1	17.24073275	17.236566349999997	17.338166349999998	17.479965816666667	17.42399995	17.81296635	17.833066616666667	17.668232483333334	17.76038288333333	17.684699683333335	17.656516216666667	17.47849915	17.491965816666667	17.77078453333333	17.781316216666667	17.665982883333335	17.79251995
NaA	2	17.814516216666668	18.58941648333333	18.792782883333334	18.94506661666667	18.855832483333334	19.522066083333335	19.563582883333332	19.34118288333333	19.50496635	19.326199416666668	18.684533283333334	19.015416483333336	19.121349283333334	18.77641595	19.511149816666666	19.36256635	19.447182883333333
NaA	3	19.400099150000003	19.396365816666666	19.590916216666667	19.822116216666664	19.77918288333333	20.431718683333333	20.543973016666666	20.2691992	20.351677666666667	20.24138235	20.32020155	19.87154981666667	20.033799416666668	20.281909849999998	20.365411733333335	20.38839995	20.404848883333333
NaAAA	1	19.906815950000002	19.87018235	20.064516216666668	20.351482616666665	20.37769915	20.935318433333336	21.008031666666668	20.794599416666664	20.89409915	20.83865475	20.795165816666668	20.401432483333334	20.520232483333334	20.824544416666665	20.862318466666668	20.84193275	20.960154250000002
NaAAAF	1	20.649633016666666	20.686177999999998	20.875565816666665	21.12198911666667	21.07943465	21.746433016666668	21.801115683333332	21.584682616666665	21.66528315	21.584163666666665	21.5521986	21.160368683333335	21.28968315	21.58621648333333	21.623965816666665	21.643849550000002	21.697882616666668
NaAAAF	2	21.850749816666667	21.82656635	22.020849016666666	22.356309266666663	22.19944225	22.84159995	22.726315683333333	22.57609915	22.58028261666667	22.391182883333332	22.704049016666666	22.310476966666666	22.36256635	22.724249550000003	22.67624955	22.717149816666666	22.884116216666666
NaAAF	1	19.83951568333333	19.19378235	19.523499683333334	19.61969915	19.84664955	19.09133328333333	19.123560883333333	18.95498235	18.91768653333333	18.850995333333334	18.910449016666668	18.66467435	18.790053399999998	19.068916216666665	18.949828033333333	18.987218933333335	19.0174535
NaAAF	2	20.109266083333335	20.07299941666667	20.26691621666667	20.522595316666663	20.44816451666667	21.061384166666667	21.12774665	20.86184955	20.909162233333333	20.790391283333335	20.84043301666667	20.536763083333334	20.594006216666667	20.817849550000002	20.954050216666666	20.927388800000003	21.051066616666667
NaAAF	3	20.986282616666664	21.085032483333336	21.213482616666667	21.50178235	21.524599366666667	22.11879995	22.297849550000002	22.071582266666667	22.04603225	22.024399133333336	21.870337600000003	21.515088316666667	21.632756916666665	21.890682616666666	21.941399416666666	21.745733283333333	22.1897404
NaAAF	4	22.254866083333333	21.555915683333335	21.885949816666667	22.108133283333334	22.102866083333332	23.043432483333333	22.808869916666666	22.461478483333334	22.62578235	22.538949216666666	22.808976083333334	22.126483150000002	22.550465383333336	22.859699149999997	22.67624955	22.78458235	22.89461096666667
NaAF	1	18.52758023333333	18.51689478333333	18.643173233333336	18.84475755	18.731666083333334	19.197606866666668	19.25673275	19.02105195	19.133832633333334	19.031082616666666	19.02157495	18.777949816666666	18.884751750000003	19.123975283333333	19.163141916666667	19.091416483333333	19.19889915
NaAF	2	19.464669333333333	19.53201595	19.65864955	19.94599995	19.84664955	20.43578235	20.53384955	20.26499941666667	20.351182883333333	20.24138235	20.33233275	19.983416483333333	20.033799416666668	20.365899683333335	20.34576635	20.38839995	20.394999416666668
NaAF	3	20.582066083333334	20.612516216666666	20.80744955	21.060379483333335	21.00936635	21.64481595	21.720649616666666	21.44004535	21.49550053333333	21.43018235	21.4839619	21.078466083333335	21.244133283333333	21.51851621666667	21.510916216666665	21.530765816666666	21.652365816666666
NaAF2	1	15.845633033333334	15.8406325	15.9526165	16.061333299999998	16.00226663333333	16.332483166666666	16.365149833333334	16.2219157	16.256433033333334	16.200116233333333	16.188399966666665	16.104483166666668	16.079949833333334	16.313049566666667	16.336599433333333	16.21756583333333	16.3964661
NaGn	1	16.71153275	16.718999416666666	16.79803301666667	17.007266083333334	16.938999416666668	17.314699683333334	17.35896635	17.160315683333334	17.24016635	17.118999416666668	17.169615949999997	16.983182883333335	17.006949283333334	17.250116216666665	17.328715683333332	17.235565816666668	17.332549283333332
NaGn	2	18.00599995	18.116382883333333	18.262666616666667	18.29138235	18.459832483333333	18.400149283333334	18.81628261666667	18.25466661666667	18.78958288333333	18.226866083333334	18.164166350000002	18.393082616666668	18.814982349999998	18.255115683333333	18.35673275	18.390549283333332	18.62236581666667
NaGn	3	18.92719995	18.99159995	19.184666616666668	19.416799949999998	19.38499941666667	20.086380883333334	20.10568315	19.91467073333333	19.945549816666666	19.99264955	19.937582883333334	19.487182883333332	19.616365816666665	19.890883149999997	19.951915683333333	19.982582349999998	20.124533283333335
NaGnF	1	18.140599416666664	18.116382883333333	18.262666616666667	18.404449016666668	18.279432483333334	18.740632483333332	18.83137586666667	18.58289915	18.61969915	18.623965816666665	18.55721833333333	18.37517155	18.418666616666666	18.669602683333334	18.70676861666667	18.605349283333332	18.724066083333334
NaGnF	2	19.974632483333334	20.275565816666663	20.46953275	20.690249549999997	20.625582883333333	21.204033016666664	21.39356581666667	21.04239995	21.109018583333334	21.067964216666667	21.157499683333334	20.716849016666668	20.22641595	20.53553275	20.56014928333333	20.535733283333332	20.699915683333334
NaM	1	16.64378235	16.651549816666666	16.79803301666667	16.939832483333333	16.995499683333332	17.371482616666665	17.42696635	17.273266083333333	17.34193275	17.265799416666667	17.30561595	17.012623483333336	17.06962175	17.31801595	17.328715683333332	17.28089915	17.434116216666666
NaM	2	18.859499683333336	18.923733283333334	19.117482616666667	19.416799949999998	19.38499941666667	20.093460049999997	20.172916216666668	19.88216635	19.978602233333334	19.935616616666668	19.967611966666666	19.487182883333332	19.616365816666665	19.890883149999997	19.951915683333333	19.953150666666666	19.955499683333336
NaM	3	21.244116216666665	21.28744955	21.549999949999997	21.90664955	21.900933283333334	22.79618235	22.70047485	22.383803150000002	22.42176635	22.290049016666668	22.554502083333333	22.002866083333334	22.148430916666666	22.52208315	22.453547916666665	22.507482149999998	22.646866083333336
NaMF	1	18.073066616666665	18.116382883333333	18.330133283333332	18.466195333333335	18.459832483333333	18.910516216666668	18.974349816666667	18.75216635	18.837132699999998	18.742567583333333	18.729532749999997	18.461733283333334	18.599733283333332	18.844133283333335	18.798616483333333	18.78681595	18.905082616666668
NaMF	2	20.176533283333335	20.207949816666666	20.40219941666667	20.690249549999997	20.625582883333333	21.359930433333332	21.452333016666667	21.2487692	21.17709968333333	21.109649349999998	21.202833016666666	20.716849016666668	20.842001733333333	21.128297266666667	21.193115683333335	21.157016483333333	21.26658235
NaMF	3	21.917965816666666	22.028949283333336	22.357449550000002	22.647449549999997	22.56399995	23.438715666666667	23.705032850000002	23.507129383333332	23.34395656666667	23.517866599999998	23.429877933333334	22.757316216666666	23.027565816666666	23.377299133333334	23.4181994	23.518649533333335	23.649739450000002
NaMF	4	22.58914981666667	22.700099150000003	23.030533283333334	23.390048999999998	23.352232466666667	24.366853683333332	24.274232466666668	24.06285761666667	24.148908366666667	23.923999933333334	24.137733266666665	23.446916199999997	23.649333266666666	23.917899666666663	23.9147498	23.994483133333333	24.25087723333333
NaMan5(bi)	1	18.00599995	18.048632483333332	18.127582883333332	18.359499683333336	18.279432483333334	18.683866616666666	18.748349816666668	18.553371683333335	18.59137475	18.496538933333333	18.521961666666666	18.280149283333333	18.36216635	18.61719995	18.65194981666667	18.559849550000003	18.69970633333333
NaMan5(bi)	2	18.54538235	18.522066083333335	18.589432483333333	18.809932749999998	18.68658235	19.09133328333333	19.25673275	18.988756183333333	19.023933916666667	18.91570505	18.998981416666666	18.710866083333332	18.86036581666667	19.021672466666665	19.092266616666667	19.023549816666666	19.19889915
NaMan5(bi)	3	19.906815950000002	19.93753275	20.132033016666664	20.351482616666665	20.332315683333334	20.93169915	21.008582349999998	20.72649915	20.89409915	20.81761595	20.795165816666668	20.401432483333334	20.520232483333334	20.761549816666665	20.786349816666664	20.773882616666665	20.949149816666665
NaMan5(bi)	4	20.51433275	20.410549283333335	20.67256635	20.961082616666666	20.738516216666667	21.37376635	21.495549816666667	21.38156581666667	21.35881595	21.282833016666665	21.326599416666667	20.920199416666666	21.063149816666666	21.39378235	21.374349816666665	21.485466616666667	21.606883149999998
NaNa	1	18.477866616666667	18.657233016666666	18.859866616666668	19.147899683333332	19.19424955	19.934831133333333	20.036056933333334	19.80281535	19.901089183333333	19.798535816666668	19.830968900000002	19.285666083333336	19.459016483333336	19.735393199999997	19.810292583333332	19.772183700000003	19.899149816666668
NaNa	2	20.918616483333334	21.15294928333333	21.549999949999997	21.974599416666667	22.035399416666667	23.294026533333334	23.41429966666667	22.949915683333334	23.245233	23.135816466666665	23.211965799999998	22.239565816666666	22.48733328333333	22.859699149999997	23.02435588333333	23.090200250000002	23.030382883333335
NaNa	3	22.58914981666667	22.901115683333334	23.298732733333335	23.79566606666667	23.859899666666667	25.3155498	25.5920046	25.411382333333332	25.24214926666667	25.342083133333333	25.457432466666667	24.077416466666666	24.249016466666667	24.965099666666667	25.1021162	25.274116199999998	25.40642995
NaNaA	1	20.176533283333335	20.316915583333333	20.59185666666667	20.933856483333333	20.95441965	20.977549816666667	21.19728063333333	20.942035666666666	21.04607575	20.9190916	20.94437615	20.468916216666667	20.587899683333333	20.917487116666667	20.954459233333335	21.04426661666667	21.044615299999997
NaNaA	2	21.37928315	21.62389968333333	21.953115683333333	22.445199950000003	22.496649549999997	21.857927933333333	21.964867316666666	21.706551233333336	21.812308716666667	21.696839233333332	21.774963866666667	21.145582883333336	21.28968315	21.64486995	21.693864483333336	21.643849550000002	21.775235283333334
NaNaA	3	22.321915683333334	22.56576635	22.491899683333333	22.917649016666665	22.755716216666666	24.015316199999997	24.105132733333335	23.8985162	23.8910666	23.923999933333334	23.934982333333334	22.72965578333333	23.230616466666667	23.647749266666665	23.812782866666666	23.835599933333334	23.977248999999997
NaNaA	4	22.992632483333335	23.231199933333336	23.67312808333333	24.26329913333333	24.409132733333333	25.156866066666666	25.303615933333333	24.9281994	25.072433	25.0469162	25.040516200000003	23.80988028333333	24.078616466666666	24.323132733333335	24.513599933333335	24.775266066666667	25.143249
NaNaA	5	23.86618233333333	24.17481593333333	24.639649000000002	25.135032466666665	25.147499666666665	26.19576633333333	26.20173326666667	26.06693326666667	25.703349266666667	25.677849533333333	26.133699133333334	24.753032466666664	24.995532733333334	25.438015933333336	25.643683133333333	25.9179498	25.889215933333332
NaNaAF	1	20.582066083333334	20.680433016666665	20.942349816666667	21.366649549999998	21.336666616666665	22.11879995	22.328034966666667	22.114682616666666	22.050282616666667	22.20016635	22.083482616666668	21.51043675	21.70015065	21.944480866666666	21.921790183333332	22.10634963333333	22.217016483333335
NaNaAF	2	21.514133283333333	21.691832483333332	22.087799416666666	22.579899683333334	22.62038288333333	24.015316199999997	23.7317994	23.785749266666667	23.77759993333333	23.923999933333334	24.024815933333333	22.825266083333336	22.949301233333333	23.444541233333332	23.490063533333334	23.767666066666667	23.683733266666664
NaNaAF	3	22.321915683333334	22.56576635	22.895649016666667	23.322549266666666	23.4087658	24.467115666666665	24.5450826	24.475599933333335	24.390466066666665	24.502299666666666	24.499416466666666	23.701142383333334	23.711174083333333	24.219081533333334	24.355051516666666	24.503049533333336	24.61089913333333
NaNaAF	4	23.060182349999998	23.5675498	24.099932733333333	24.865999933333335	25.215182866666666	25.8911498	26.031982866666667	25.841066599999998	26.009266066666665	25.722815933333333	25.941132733333333	24.988732733333332	25.154450933333333	25.361529983333334	25.643683133333333	25.737115666666668	25.979915666666667
NaNaAF	5	23.86618233333333	23.972632466666667	25.043816466666666	25.87711566666667	26.025233	28.5135498	28.248883133333333	28.2761162	28.847449533333336	28.434715666666666	28.846483133333333	25.7298826	26.105666066666668	26.893416466666668	27.565432466666667	28.291532733333334	28.443716199999997
NaNaF	1	19.704365816666666	19.87018235	20.132033016666664	20.419182883333335	20.37769915	21.271949816666666	21.438866083333334	21.155749283333332	21.120516216666665	21.10103248333333	21.157499683333334	20.592749816666664	20.712049016666665	21.009082616666667	21.136533283333332	21.157016483333333	21.153399416666666
NaNaF	2	22.052149283333332	22.297666083333336	22.694149283333335	23.187499666666668	23.216966333333335	24.444943716666668	24.5035926	24.222506099999997	24.299915666666667	24.240933266666666	24.3022729	23.446916199999997	23.751199933333332	24.120182333333332	24.2199498	24.208883133333334	24.350849
NaNaF	3	23.666483133333333	23.972632466666667	24.437115666666667	25.000833	25.080433000000003	26.442466066666668	26.438332733333333	26.247649000000003	26.473266066666667	26.2825496	26.324799933333335	25.391999933333334	25.4450826	25.97413326666667	26.036933266666665	26.186982333333333	26.349532733333334
NaNaNa	1	19.974632483333334	20.275565816666663	20.604715683333332	21.096266616666664	21.269316216666667	24.467115666666665	24.5450826	24.124499133333334	24.345283133333332	25.092399933333336	24.3639498	23.42739465	23.6945162	24.106234766666667	23.9147498	24.344182333333332	24.542832999999998
NaNaNa	2	21.782999416666666	22.162933283333334	22.694149283333335	23.390048999999998	23.149649	26.442466066666668	26.49406606666667	26.314833	26.473266066666667	26.46933326666667	26.51521593333333	24.8199498	25.063432466666665	25.67862941666667	25.902315666666667	26.119649	26.349532733333334
NaNaNa	3	22.45988261666667	22.901115683333334	23.499982866666667	24.1977162	24.544433	26.86091385	26.975904500000002	26.7396726	26.90967756666667	26.867646983333334	26.9195658	24.988732733333332	25.4450826	25.9086666	26.259449683333333	26.57816195	26.720848999999998
NaNaNa	4	23.86618233333333	24.375799400000002	24.9767658	25.7423658	26.025233	29.313749266666665	29.355749266666667	29.1650666	29.331299133333335	29.3826666	29.398015933333333	27.23589966666667	27.636999399999997	28.3618826	28.534433	28.9231658	29.130433
NaNaNa	5	24.468232466666667	25.042332733333335	25.77784953333333	26.610349799999998	26.895615933333332	29.84692288333333	29.91884898333333	29.700583533333333	30.008032983333333	29.922566316666668	29.893515649999998	27.503582866666665	28.039915666666666	28.563932733333335	29.0621994	29.483156016666666	29.654595866666668
NaNaNa	6	25.068182333333333	26.4479498	27.389615933333335	28.421982866666667	28.845733266666667	31.760249516666665	31.873615916666665	31.693648983333333	31.95718285	31.83334925	31.98078285	29.371866599999997	29.82926605	30.631565783333333	30.83958285	31.403215916666667	31.611283116666666
NgA	1	19.400099150000003	19.396365816666666	19.455949816666667	19.61969915	19.71126608333333	20.33376635	20.342066083333336	20.21944955	20.288860166666666	20.24138235	20.162516216666667	19.668282616666666	19.819115683333333	20.165848816666667	20.187915683333333	20.320616483333332	20.276792983333333
NgAF2	1	19.26504955	19.26159995	19.387882616666666	19.551749283333333	19.452399949999997	19.9269799	20.02898775	19.774749966666665	19.822780333333334	19.755260133333334	19.786316816666666	19.55503248333333	19.616365816666665	19.823066616666665	19.894963283333333	19.830773416666666	19.942795366666665
NgAF2	2	21.053333283333334	21.085032483333336	21.281515683333335	21.569149816666666	21.471799416666666	22.1092626	22.144579099999998	21.90868096666667	21.939940316666664	21.894229833333334	21.906109566666665	21.551333283333335	21.67378235	21.958149283333334	21.933194716666666	22.066884866666665	22.119043966666666
NgNgF	1	19.59143248333333	19.66728315	19.861349283333332	20.148815950000003	20.196415950000002	20.93169915	21.054466083333335	20.929349283333334	20.89409915	20.863049550000003	20.885866616666664	20.333633016666667	20.587899683333333	20.817849550000002	20.786349816666664	20.773882616666665	20.994533283333332
