# Supplementary material for: Oxygen-Dependent Changes in the N-Glycome of Murine Pulmonary Endothelial Cells
Source: Antioxidants (Basel). 2021 Dec 4;10(12):1947. doi: 10.3390/antiox10121947 (PMC8750181; doi:10.3390/antiox10121947)
Supplement: Supplementary file 1 [file antioxidants-10-01947-s001.zip › Supplement S2/Retention Time January 2019.csv]

Incubation Time [h]		0h	4h	4h	4h	4h	24h	24h	24h	24h	72h	72h	72h	72h
O2 %		21	5	21	95	0-95	5	21	95	0-95	5	21	95	0-95
Glycan	Peak
AA	1	15.837439616666668	15.830957549999999	15.8384598	15.833525433333334	15.797070683333335	15.7790699	15.767188516666666	15.705766366666667	15.754916233333335	15.727283166666666	15.738666633333334	15.812166366666666	15.803366366666667
AA	2	16.636979783333334	16.841733283333333	16.691649016666666	16.641222533333334	16.639382349999998	16.614315683333334	16.5864491	16.566403700000002	16.55399065	16.558939233333334	16.545416483333334	16.645649016666667	16.59896833333333
AAA	1	14.646017266666666	14.634116233333334	14.677934800000001	14.6282969	14.63947295	14.5827157	14.5795829	14.551149833333334	14.5407157	14.575565833333334	14.531849566666667	14.61316725	14.6385333
AAA	2	16.3306165	16.336925533333336	16.34821545	16.345067883333332	16.299568883333333	16.276433033333333	16.277024683333334	16.189771216666667	16.22729916666667	16.21277805	16.232621583333334	16.278856016666666	16.273932766666668
AAA	3	16.725016483333334	16.773832483333333	17.083499683333333	17.152015950000003	17.203849549999997	16.985466616666667	17.034949416666667	16.725009733333334	16.717387	16.660848183333332	16.6957592	16.715714666666667	16.73466661666667
AAA	4	17.502232483333334	17.528883150000002	17.578449016666664	17.51179941666667	17.483266083333334	17.46879995	17.484116216666667	17.36338895	17.440903716666664	17.451810283333334	17.466499600000002	17.4944327	17.505832483333332
AAAA	1	17.941182883333333	17.856916216666665	17.915499683333334	17.891467316666667	17.912993683333333	17.829165816666666	17.888116216666667	17.854049016666668	17.891799416666668	17.850205016666667	17.832765816666665	17.908733616666666	17.89939946666667
AAAAF	1	18.85529915	18.88328315	18.904666616666667	18.860982349999997	18.867482616666667	18.830116216666667	18.856682616666667	18.788682616666666	18.849032483333335	18.790949283333337	18.832949283333335	18.843666083333336	18.844833016666666
AAAAF	2	19.313995616666666	19.257929216666664	19.319278699999998	19.338579550000002	19.254765883333334	19.07759995	19.274618683333333	19.280217116666666	19.269194733333332	19.268134216666667	19.27604125	19.27559665	19.304779716666665
AAAF	1	17.54759995	17.528883150000002	17.578449016666664	17.51179941666667	17.483266083333334	17.46879995	17.47573076666667	17.40983653333333	17.4450463	17.439692016666665	17.44989715	17.494042316666665	17.497202833333333
AAAF	2	18.76827685	18.702382883333332	18.79201595	18.793399416666666	18.822349816666666	18.706199416666667	18.74173395	18.71017876666667	18.70807035	18.726885499999998	18.73276301666667	18.74170205	18.750429166666667
AAAF	3	19.327044433333334	19.358329700000002	19.39008315	19.343227183333333	19.283799416666668	19.280166350000002	19.282241583333334	19.238262650000003	19.2250272	19.25151568333333	19.25801626666667	19.274466333333333	19.290977783333336
AAAGn	1	18.85529915	18.88328315	18.904666616666667	18.917099683333333	18.867482616666667	18.874933283333334	18.924149283333335	19.03348145	19.029582883333333	18.993816483333333	19.006575100000003	19.035499683333335	19.029416566666665
AAAGn	2	19.520949283333334	19.510434083333333	19.562257866666666	19.557067066666665	19.552428666666668	19.641866616666668	19.600232483333333	19.778468133333334	19.791961150000002	19.702549283333333	19.77833275	19.760493983333333	19.73408315
AAAGn	3	21.33888315	21.38343658333333	21.469416483333337	21.47086608333333	21.469832483333334	21.47504955	21.475266083333334	21.81148261666667	21.774099149999998	21.725482616666667	21.68658235	21.738866083333335	21.69031568333333
AAF	1	17.322715683333335	17.314933283333335	17.34239995	17.287149816666666	17.315832483333335	17.30049915	17.27124846666667	17.25799995	17.242309499999998	17.208365816666667	17.26179941666667	17.298616483333333	17.315182883333332
AAF	2	17.979612550000002	17.626986499999997	17.96818205	17.944665966666665	17.95802885	17.912712366666664	17.929271216666667	17.87046398333333	17.89176495	17.87119185	17.8700915	17.920078866666664	17.92760021666667
AAGn	1	14.091999966666666	14.058266633333334	14.068166366666667	14.032149299999999	14.081066633333334	13.976049033333334	13.984433033333334	13.954899166666667	14.034415966666668	13.9346325	14.0037493	14.073049566666667	14.075999966666666
AAGn	2	15.4626997	15.476666633333334	15.4422325	15.4289493	15.435649033333334	15.3686997	15.352533300000001	15.268649566666666	15.2891157	15.329666099999999	15.276066100000001	15.342216500000001	15.339165833333334
AAGn	3	15.813585083333333	15.849532766666666	15.8471829	15.832916233333332	15.791182866666666	15.772266633333334	15.7548661	15.705766366666667	15.730527333333333	15.717552616666667	15.744807483333334	15.812166366666666	15.784275566666668
AAGnF	1	14.824449033333334	14.825532766666667	14.868332766666667	14.854365833333333	14.8347829	14.796182366666667	14.781849566666667	14.674799966666665	14.721283166666666	14.710566366666665	14.711782366666666	14.783199966666666	14.773466633333333
AAGnF	2	15.530989799999999	15.5442997	15.56688195	15.558327266666668	15.514292816666666	15.485721766666668	15.49345975	15.464164683333333	15.46911405	15.462334216666667	15.493771383333332	15.520780383333333	15.52728665
AAGnF	3	16.72175208333333	16.71761595	16.7450076	16.737392216666667	16.696149283333334	16.72719995	17.07001145	17.021971566666668	17.039056016666667	17.042098766666665	17.052765400000002	17.087493916666666	17.099513616666666
AAGnF	4	17.146635716666665	17.121816716666668	17.142137166666664	17.114437083333332	17.106218183333333	17.11994981666667	16.720833016666667	16.649917666666667	16.63201595	16.638814433333334	16.664089333333333	16.75839995	16.73466661666667
AAGnF	5	18.425399416666668	18.657249016666665	18.44304955	18.455249016666667	18.462516216666664	18.390533283333333	18.461982883333334	18.35984955	18.364649550000003	18.396999416666667	18.28024955	18.43214461666667	18.48333328333333
AGn	1	15.261716233333335	15.2755829	15.311832500000001	15.297666099999999	15.236199433333333	15.2392661	15.2238165	15.135899700000001	15.160116233333333	15.136332766666667	15.179964433333334	15.210982366666666	15.211649033333334
AGn(bi)	1	12.788349833333333	12.8794997	12.893799433333333	12.879704683333333	12.827582900000001	12.7026325	12.7824081	12.674399966666666	12.754966366666668	12.767482633333334	12.7518325	12.769575933333334	12.7617333
AGnF	1	16.848699683333333	16.841733283333333	16.882365816666667	16.82623248333333	16.80893328333333	16.794533283333333	16.77698235	16.774433016666666	16.755965816666667	16.772282616666665	16.80376635	16.825649016666667	16.846916216666667
AGnF(bi)	1	14.531399433333332	14.588982366666666	14.555030983333333	14.526916233333333	14.5083157	14.447965833333335	14.473406083333334	14.3586817	14.399293033333333	14.402091116666666	14.421046033333333	14.47983715	14.480349916666666
AMan5(bi)	1	16.961749283333333	16.965816483333334	16.949032483333333	16.949866616666664	16.933066616666668	16.91809915	16.90008315	16.886866083333334	16.879333283333334	16.871915683333334	16.92734928333333	16.915582883333332	16.91233275
AMan5F(bi)	1	18.26793275	18.264787433333332	18.298883316666668	18.264349816666666	18.249245133333332	18.238581616666668	18.22569915	18.19736005	18.218611066666664	18.222483516666667	18.209887133333332	18.240175933333333	18.26463175
GnGn	1	14.51381555	14.487182899999999	14.543787016666666	14.526916233333333	14.5083157	14.447965833333335	14.445016500000001	14.3710997	14.405716233333333	14.384949299999999	14.396916233333334	14.4790165	14.5034325
GnGnF	1	16.3306165	16.310815966666667	16.3203157	16.306415966666666	16.289782366666667	16.276433033333333	16.258442633333335	16.209828233333333	16.22729916666667	16.199399433333333	16.209199966666667	16.2625493	16.273932766666668
GnGnGn	1	12.098499166666667	12.144765833333334	12.172566366666667	12.14856565	12.121808766666668	12.047899699999999	12.079500533333334	11.998710883333333	11.977316233333333	12.045766366666667	12.0185333	12.027684316666667	12.0512897
GnGnGn	2	14.025066633333333	14.058266633333334	14.068166366666667	14.033538216666667	14.040096183333333	13.976049033333334	13.984433033333334	13.860064933333332	13.899849566666667	13.9346325	13.9445035	14.005283166666667	14.0098165
GnGnGnF	1	13.957308333333334	13.991149833333333	13.972361233333334	13.9577372	13.9349333	13.885599966666666	13.918136766666667	13.753679883333332	13.855416499999999	13.811283166666668	13.8706997	13.8937493	13.876516233333332
GnGnGnF	2	15.629405100000001	15.657132766666667	15.644582366666667	15.630883166666667	15.5700661	15.569683166666666	15.552916233333333	15.5369493	15.553132766666666	15.525782366666666	15.537699166666666	15.591505316666666	15.60305905
GnGnGnF	3	17.086149283333334	16.412799966666668	17.083499683333333	17.08441595	17.06801595	17.052866083333335	17.023898850000002	16.931816483333332	17.01441595	16.994775783333335	16.792283649999998	17.028616483333334	17.045201900000002
GnM	1	14.091999966666666	14.125549833333334	14.127987433333335	14.115695833333332	14.081066633333334	14.043416500000001	14.051766366666667	14.022249566666666	14.034415966666668	14.002666633333332	14.071582900000001	14.129799433333334	14.120966366666666
GnM	2	14.531399433333332	14.535137416666666	14.53784245	14.523548400000001	14.5083157	14.447965833333335	14.445016500000001	14.325782366666665	14.405716233333333	14.384949299999999	14.396916233333334	14.4790165	14.5034325
GnM	3	15.2727356	15.284480033333333	15.26916835	15.2329884	15.200474750000001	15.2392661	15.192530633333332	15.156850933333335	15.14083635	15.1451751	15.177342000000001	15.2399922	15.233012216666667
GnM	4	15.876743233333334	15.713782366666667	15.847780716666668	15.832916233333332	15.743469183333334	15.772266633333334	15.76484495	15.638332766666668	15.715723066666667	15.738147633333334	15.709034449999999	15.812166366666666	15.763495783333333
GnM	5	16.89754891666667	16.898199416666667	16.882365816666667	16.881026900000002	16.8730801	16.85119995	16.842561916666668	16.81938235	16.812483150000002	16.817233016666666	16.829065916666668	16.870999416666667	16.86007903333333
GnMF	1	16.049199966666666	15.826187616666665	16.062732283333336	16.073434233333334	16.00959425	16.03666211666667	15.997338133333333	15.998099166666666	16.0209244	15.996649566666667	16.03818125	16.08224956666667	16.062411883333333
GnMF	2	18.75328315	18.74768315	18.72433275	18.748116216666666	18.732466083333335	18.706199416666667	18.72129915	18.683650216666667	18.713482616666667	18.678149283333333	18.73104955	18.74144615	18.70913275
GnU	1	12.697699166666666	12.766799966666667	13.028799966666666	12.765249033333333	12.6362165	12.567366366666667	12.9534165	12.719766366666667	12.754966366666668	12.834916233333333	12.7518325	13.038883166666666	12.958833033333333
GnU	2	14.531399433333332	14.487182899999999	14.563949833333334	14.526916233333333	14.533718683333332	14.447965833333335	14.445016500000001	14.3710997	14.415521033333333	14.384949299999999	14.396916233333334	14.4790165	14.5034325
GnUF	1	16.285599966666666	15.849532766666666	16.36558425	16.373782366666667	16.311075533333334	16.276433033333333	16.264953483333333	16.200566366666667	16.22729916666667	16.21522565	16.248009166666666	16.330049033333335	16.273932766666668
GnUF	2	16.898100733333333	16.350193333333333	16.814916216666667	16.81920395	16.83415325	16.8078109	16.789941016666667	16.729466616666667	16.755965816666667	16.784761183333334	16.785900016666666	16.82544095	16.835053516666665
MM	1	15.261716233333335	15.2755829	15.31422835	15.2979052	15.283320616666666	15.258433083333333	15.257505666666667	15.268649566666666	15.291093016666668	15.273805633333334	15.288646366666667	15.342216500000001	15.341976233333332
MM	2	16.436521016666667	16.4448945	16.463616766666668	16.468435833333334	16.451720333333334	16.42966008333333	16.4257898	16.458899166666665	16.453150016666665	16.436083266666667	16.447982716666665	16.496385016666668	16.48980286666667
MM	3	17.018282616666667	17.046455433333332	17.083499683333333	17.08441595	17.06801595	17.052866083333335	17.034616483333334	17.066616483333334	17.060400516666665	17.039421533333332	17.01680025	17.095949816666668	17.09708456666667
MMF	1	18.492933283333333	18.488276199999998	18.512270533333332	18.50152628333333	18.4891058	18.474432566666668	18.507082616666665	18.51793275	18.544883149999997	18.520382883333333	18.539074583333335	18.58288315	18.53978235
MU	1	14.3591064	14.361903383333333	14.38631285	14.371753166666668	14.343173283333334	14.307875916666667	14.308114166666666	14.240259333333334	14.278125316666666	14.270987083333333	14.2926635	14.340888933333334	14.342329083333334
MUF	1	16.623499683333332	16.64978235	16.691649016666666	16.656699683333333	16.639382349999998	16.614315683333334	16.597432483333332	16.61713275	16.63201595	16.581165816666665	16.601749283333334	16.645649016666667	16.67826661666667
Man4	1	15.261716233333335	15.282402433333335	15.311120149999999	15.283954383333334	15.303132766666666	15.2392661	15.2238165	15.268649566666666	15.2891157	15.262922033333332	15.287295083333333	15.342216500000001	15.339165833333334
Man4	2	15.695813450000001	15.713782366666667	15.723160233333335	15.717392166666666	15.6652838	15.67759195	15.674920333333334	15.705766366666667	15.687683166666666	15.66273815	15.738666633333334	15.74312375	15.736499166666666
Man4	3	17.029311216666667	17.048043266666667	17.064425066666665	17.01729915	17.06801595	17.052866083333335	17.0305063	17.066616483333334	17.08191568333333	17.04303775	17.06410341666667	17.095949816666668	17.11384955
Man4F	1	18.75328315	18.838116216666666	18.79201595	18.788899833333335	18.822349816666666	18.809157233333334	18.789266083333334	18.83386661666667	18.850535833333332	18.808593350000002	18.832949283333335	18.828275066666667	18.844833016666666
Man4Gn	1	15.060916233333334	15.0058165	15.048332766666666	15.034483166666666	15.0369493	15.0441333	15.028499166666668	15.000666633333333	15.025615966666667	15.003049566666666	15.015832499999998	15.008133299999999	15.077799433333333
Man4Gn	2	17.445733283333333	17.532673866666666	17.48103035	17.44818585	17.441168783333335	17.400999416666664	17.40426035	17.370349816666664	17.36176538333333	17.381418933333336	17.37418235	17.440826983333334	17.4539012
Man4GnF	1	16.792749816666667	16.773832483333333	16.74793275	16.769466616666666	16.752516216666667	16.72719995	16.720833016666667	16.774433016666666	16.699333283333335	16.705032483333333	16.73656635	16.75839995	16.80209915
Man4GnF	2	19.204749816666666	19.119915683333332	19.232282616666666	19.187165816666667	19.148715683333332	19.190449016666665	19.193316216666666	19.20668261666667	19.14121595	19.184116216666666	19.16921595	19.205115683333336	19.238916216666667
Man4Na	1	16.961749283333333	16.965816483333334	17.01631568333333	17.01729915	17.000533283333333	17.015455316666667	17.01456545	17.239910583333334	17.227563333333332	17.1686283	17.194682616666668	17.163716216666668	17.216852616666664
Man4Na	2	19.827932316666665	19.86521006666667	19.990391483333333	19.96343235	19.955800133333334	20.00252083333333	20.02656635	20.423882616666667	20.378715683333333	20.29234375	20.293844633333332	20.29868168333333	20.2853397
Man4NaF	1	20.82981648333333	20.846669799999997	20.972833016666666	20.96376635	20.95912255	20.98024955	21.01321595	21.32668261666667	21.312533283333334	21.23018235	21.24788261666667	21.27616635	21.217466616666666
Man4Ng	1	19.520949283333334	19.631894233333334	19.615899683333335	19.644109166666667	19.71289915	19.641866616666668	19.690516216666666	20.06061965	20.109882616666667	19.977691133333334	19.9940235	19.93808315	19.959965816666667
Man5	1	15.261716233333335	15.289152616666666	15.311832500000001	15.297666099999999	15.303132766666666	15.2392661	15.252880433333333	15.292523766666667	15.2891157	15.26323855	15.286338616666665	15.334412733333332	15.339165833333334
Man5	2	15.644653949999999	15.636337183333334	15.644582366666667	15.630883166666667	15.720334666666668	15.636982366666667	15.687565833333334	15.753491	15.687683166666666	15.7799353	15.749078416666666	15.812166366666666	15.803366366666667
Man5	3	17.018282616666667	17.033266083333334	17.083499683333333	17.01729915	17.06801595	17.052866083333335	17.034616483333334	17.066616483333334	17.08191568333333	17.074282616666668	17.061733283333332	17.095949816666668	17.11384955
Man5	4	17.322715683333335	17.559357783333333	17.453882616666665	17.570011733333335	17.483266083333334	17.400999416666664	17.619316216666668	17.606365816666667	17.565832483333335	17.521649016666668	17.575032483333334	17.569515683333336	17.629982883333334
Man5AF	1	17.322715683333335	17.314933283333335	17.369111266666668	17.343333283333333	17.315832483333335	17.357115683333333	17.319445883333334	17.30304955	17.32154478333333	17.30695775	17.3314767	17.36551115	17.359931016666668
Man5Gn	1	14.5987829	14.634116233333334	14.6314165	14.651082633333335	14.6435829	14.60271975	14.5795829	14.551149833333334	14.597066633333332	14.575565833333334	14.599699166666666	14.602982366666668	14.6385333
Man5Gn	2	15.193965833333333	15.445048783333334	15.197331649999999	15.208922916666667	15.223470383333334	15.144795433333334	15.143172550000001	15.308770933333333	15.181850633333333	15.141062116666665	15.319689066666665	15.2865918	15.237541783333334
Man5Gn	3	15.553432500000001	15.8161631	15.742444883333333	15.712633916666666	15.708399433333334	15.658965833333333	15.684419383333333	15.688309066666667	15.699642366666666	15.6943999	15.683079566666667	15.747897716666667	15.735475783333333
Man5Gn	4	16.465882633333333	16.243382366666665	16.432899166666665	16.442199433333332	16.453277233333335	16.411482633333332	16.396944483333336	16.410035816666667	16.39077993333333	16.371821016666665	16.412543116666665	16.433927133333334	16.460862549999998
Man5Gn+1xHex	1	15.688833033333333	15.713782366666667	15.742298083333333	15.737719166666666	15.704899166666667	15.704916233333334	15.687454866666666	15.690707616666666	15.687683166666666	15.694534333333333	15.7067509	15.744483166666667	15.736499166666666
Man5Gn+1xHex	2	16.10586663333333	15.984433033333334	16.065765266666666	16.091769433333333	16.0314165	16.05059205	16.038498966666666	16.00967525	16.025099700000002	16.00071285	16.0151351	16.08224956666667	16.072749833333333
Man5GnF	1	16.2590683	15.781599966666667	16.245328783333335	16.232556849999998	16.224174533333333	16.20891795	16.189959933333334	16.18972895	16.209202366666666	16.187411633333333	16.209609866666668	16.23579495	16.2425102
Man5GnF	2	19.89288315	19.908687999999998	19.962299683333335	19.93061648333333	19.892699683333333	19.92319995	19.90970755	19.906599416666666	19.86366608333333	19.882516216666666	19.91248315	19.93808315	19.959965816666667
Man5Na	1	17.761349283333335	17.789333283333335	17.839742283333333	17.830734483333334	17.8224732	17.829165816666666	17.888116216666667	18.079233016666667	18.083299150000002	18.027016483333334	18.034332749999997	18.029949816666665	18.034433016666664
Man5Na	2	18.26793275	18.465515683333333	18.33698625	18.224117	18.2538953	18.222149283333334	18.283734683333332	18.35984955	18.432666616666666	18.330149283333334	18.28024955	18.45903248333333	18.42729915
Man5Na	3	20.399515683333334	20.449049549999998	20.511615950000003	20.52479995	20.511449550000002	20.541515683333333	20.60799995	20.931283150000002	20.940782883333334	20.825149816666666	20.80913275	20.836116216666667	20.856933283333333
Man5NaF	1	21.33888315	21.359775366666668	21.463167916666666	21.438660716666668	21.440634833333334	21.47504955	21.542849016666665	21.85633275	21.795904333333333	21.737020833333336	21.746859683333334	21.795099683333333	21.75648315
Man5Ng	1	18.335165816666667	17.61909968333333	18.29596581666667	17.793565816666668	18.237182883333332	18.222149283333334	18.293249016666667	18.19581295	18.12119435	17.982066083333333	17.967266083333335	18.233949816666666	18.29288315
Man5Ng	2	20.13039995	20.19063248333333	20.266216483333334	20.27859941666667	20.252199416666667	20.325348799999997	20.35045501666667	20.663323216666665	20.678760599999997	20.586775250000002	20.573048266666667	20.610035349999997	20.568935866666667
Man6	1	15.261716233333335	15.2918233	15.311832500000001	15.297666099999999	15.303132766666666	15.2392661	15.2898165	15.268649566666666	15.2891157	15.282277516666666	15.276066100000001	15.3501521	15.339165833333334
Man6	2	15.688833033333333	15.781599966666667	15.779316233333333	15.7654997	15.704899166666667	15.704916233333334	15.700383133333334	15.803935099999999	15.78481835	15.777381633333333	15.767719366666666	15.816069233333334	15.790545466666666
Man6F	1	14.341257316666667	14.375552050000001	14.392365850000001	14.375818183333333	14.350120183333333	14.319353766666667	14.309866633333334	14.25080665	14.2706165	14.261283166666667	14.2621493	14.3551157	14.368266633333333
Man7	1	15.060916233333334	15.08783115	15.115949833333334	15.1017493	15.104116233333334	15.0441333	15.095249033333333	15.203382366666666	15.160116233333333	15.139968633333332	15.169145616666666	15.210982366666666	15.211012216666667
Man8	1	15.060916233333334	15.073649033333334	15.115949833333334	15.1017493	15.104116233333334	15.073309216666667	15.095249033333333	15.159148133333334	15.154480000000001	15.136332766666667	15.148850083333334	15.210982366666666	15.211649033333334
Man8	2	16.19115306666667	15.893158383333335	16.229953966666667	16.2187756	16.212223966666667	16.203725833333333	16.195424433333333	16.22402801666667	16.253499166666668	16.199399433333333	16.252560383333336	16.27497483333333	16.279990383333335
Man9	1	15.193965833333333	15.208666633333333	15.245165833333335	15.230899166666667	15.236199433333333	15.2392661	15.2238165	15.3357493	15.2891157	15.2631829	15.276066100000001	15.342216500000001	15.339165833333334
Man9	2	15.507866633333332	15.476666633333334	15.577149833333333	15.563599966666667	15.502649566666665	15.502382899999999	15.485683166666666	15.581899700000001	15.620483166666666	15.5933493	15.605049566666667	15.609382366666667	15.602166366666667
Man9+1xHex	1	15.688833033333333	15.713782366666667	15.7649048	15.7654997	15.772033033333335	15.704916233333334	15.735778633333332	15.840483166666667	15.8226997	15.795082633333333	15.820756716666667	15.812166366666666	15.870765833333333
NaA	1	17.874149283333335	17.924715683333332	17.946567266666666	17.929872933333336	17.945997416666668	17.935100533333333	17.95566608333333	18.011816483333334	18.066874716666668	18.027016483333334	18.034332749999997	18.06547545	18.101666083333335
NaA	2	18.865573733333335	18.88328315	18.904666616666667	18.917099683333333	18.857670516666666	18.874933283333334	18.936127133333333	19.048433016666667	19.096015949999998	19.061082616666667	19.035699150000003	19.035499683333335	19.047882616666666
NaA	3	20.332933283333332	20.381989616666665	20.467525433333332	20.438766716666667	20.466349816666664	20.448289383333336	20.478390316666665	20.795422116666668	20.738199416666664	20.689220816666666	20.70898371666667	20.674973766666668	20.694138083333332
NaAAA	1	20.735141733333332	20.78559995	20.881882616666665	20.8657526	20.849399416666664	20.86803301666667	20.8928865	21.221168350000003	21.183378049999998	21.090441016666666	21.1325402	21.1394889	21.116790966666667
NaAAAF	1	21.432278	21.42357786666667	21.562819100000002	21.594471849999998	21.638966349999997	21.609149816666665	21.60951568333333	21.91233275	21.840516216666668	21.79128315	21.819649016666666	21.795099683333333	21.823799416666667
NaAAAF	2	22.622088766666664	22.6716149	22.80038558333333	22.78024195	22.83388295	22.819700716666667	22.261565816666668	23.162149266666667	23.2558826	22.906933283333334	23.080382883333336	22.948199416666668	23.07479995
NaAAF	1	19.020536166666666	18.984699683333336	19.102200916666668	19.157863316666667	19.066149833333334	19.07759995	19.126483150000002	19.200245316666667	19.20515268333333	19.173372683333334	19.16921595	19.229307516666665	19.200561333333333
NaAAF	2	20.83990598333333	20.920531999999998	21.0017819	20.991893416666667	20.975104050000002	21.0053662	20.989505716666667	21.245339833333333	21.269472516666667	21.157857850000003	21.1717628	21.205241866666665	21.189352
NaAAF	3	21.78872403333333	21.836365816666667	21.89960455	21.944773483333332	21.949200033333334	22.037844166666666	22.01143055	22.268621183333334	22.17419956666667	22.213913633333334	22.190463833333336	22.215754033333333	22.154029216666668
NaAAF	4	22.438867316666666	22.096365816666665	22.638113033333333	22.620529700000002	22.71578655	22.663099683333332	22.627733583333335	22.978199266666664	22.9881161	22.890198666666667	22.922916216666668	22.853013283333333	22.976821933333333
NaAF	1	19.180452483333333	19.221799416666666	19.263601583333333	19.243399416666666	19.21641595	19.23541648333333	19.261115683333333	19.39918288333333	19.37784955	19.38656635	19.360399949999998	19.352449016666665	19.36256635
NaAF	2	19.689549816666666	20.381082616666667	19.698778583333333	19.51464955	19.779949816666665	20.42816635	19.645316216666668	19.693165816666667	19.649165816666667	19.600466083333334	19.65409915	19.723965816666666	19.677666083333335
NaAF	3	21.43140321666667	21.46136895	21.552061816666665	21.555660016666664	21.579196383333333	21.579171666666664	21.587128516666667	21.854588666666665	21.81744205	21.7705271	21.769040266666664	21.7899104	21.785468966666667
NaAF2	1	16.623499683333332	16.646701133333334	16.692251883333334	16.656699683333333	16.666105483333332	16.68224955	16.665355616666666	16.774433016666666	16.755965816666667	16.705032483333333	16.73656635	16.75839995	16.80209915
NaGn	1	16.408428766666667	16.456409733333334	16.420821433333334	16.408991133333334	16.410385616666666	16.37060505	16.393999966666666	16.334849033333334	16.349431566666667	16.33517163333333	16.3728944	16.406370783333333	16.396848166666665
NaGn	2	17.37858235	17.465251116666664	17.465718883333334	17.45561595	17.458004666666668	17.441172549999997	17.4448349	17.56235375	17.57430755	17.539970266666668	17.558299166666664	17.55580985	17.5917056
NaGn	3	19.9318454	20.023716416666666	20.074833016666666	20.097982883333334	20.08321595	20.114382883333334	20.120669449999998	20.423882616666667	20.39747721666667	20.3364755	20.341608150000003	20.340466083333336	20.333865716666665
NaGnF	1	18.788437733333335	18.74768315	18.815654116666668	18.803982533333333	18.822349816666666	18.830116216666667	18.83635855	19.00336635	18.962099149999997	18.928739983333333	18.96816635	18.979266083333336	18.980049016666666
NaGnF	2	21.114023166666666	21.167581633333334	21.2216342	21.213078216666666	21.22138235	21.22688315	21.238866083333335	21.49599995	21.493165816666664	21.438464	21.42818235	21.457032483333332	21.47648315
NaM	1	17.482498749999998	17.48338235	17.510666616666665	17.556849016666668	17.550699683333335	17.535932749999997	17.551565816666667	17.719615949999998	17.68931621666667	17.712399950000002	17.69901648333333	17.704433016666666	17.697399416666666
NaM	2	19.993923833333334	20.051183733333335	20.11676055	20.101804933333334	20.15840101666667	20.151596083333335	20.172171183333333	20.423882616666667	20.504136716666668	20.4025892	20.4162957	20.4337122	20.427463250000002
NaM	3	22.411099683333337	22.47115855	22.580414716666667	22.60043755	22.60781808333333	22.607082616666666	22.635954316666666	23.027066616666666	22.95206608333333	22.906933283333334	22.877949816666668	22.948199416666668	22.909375483333335
NaMF	1	18.945799416666667	18.984699683333336	19.00616635	18.982226316666665	18.98018235	19.004207450000003	18.991449550000002	19.233137199999998	19.19761595	19.17611385	19.172673133333333	19.199437383333336	19.17088315
NaMF	2	21.157949816666665	21.203832483333333	21.273288616666665	21.279333283333337	21.288782883333333	21.283366349999998	21.306433016666666	21.672474416666667	21.661749283333332	21.57198815	21.56645895	21.565618116666666	21.58014593333333
NaMF	3	23.213249	23.33334926666667	23.38537935	23.395832466666665	23.41773326666667	23.475416466666665	23.465849533333333	23.9723498	23.852099133333336	23.777472566666667	23.763922816666664	23.800699666666667	23.780208599999998
NaMF	4	23.877299133333334	23.999949800000003	24.018778783333335	24.002433	24.016249533333333	24.051849533333332	24.0394666	24.4803498	24.470199400000002	24.388649533333332	24.373961983333334	24.419049533333336	24.41288313333333
NaMan5(bi)	1	18.75328315	18.74768315	18.79201595	18.793399416666666	18.822349816666666	18.78743893333333	18.789266083333334	18.96222795	18.962099149999997	18.9220433	18.90081595	18.940603083333333	18.946816650000002
NaMan5(bi)	2	19.114849016666668	19.119915683333332	19.108282616666667	19.141816483333333	19.03638288333333	19.190449016666665	19.126483150000002	19.35401595	19.37784955	19.31916581666667	19.360399949999998	19.306999416666667	19.36256635
NaMan5(bi)	3	20.82981648333333	20.842382883333336	20.927266083333333	20.907549816666666	20.90601595	20.913215949999998	20.946365816666667	21.236216483333333	21.267249016666664	21.162699683333337	21.179999950000003	21.17464955	21.161549816666664
NaMan5(bi)	4	21.33888315	21.396466083333333	21.469416483333337	21.47086608333333	21.469832483333334	21.47504955	21.475266083333334	21.68764901666667	21.729366350000003	21.725482616666667	21.68658235	21.738866083333335	21.75648315
NaNa	1	19.74561595	19.752666616666666	19.85454713333333	19.845128416666668	19.872976333333334	19.92319995	19.90948213333333	20.29547245	20.257926166666667	20.174556716666665	20.173008250000002	20.172535033333336	20.14996581666667
NaNa	2	22.634449016666668	22.733866616666667	22.949549816666668	22.870866083333333	22.969716216666665	23.014433016666665	23.050282616666667	23.636399933333333	23.581932733333336	23.456782866666668	23.395382333333334	23.408632466666667	23.390083133333334
NaNa	3	24.57663246666667	24.798033	24.960715666666665	24.891515666666667	25.05153273333333	25.062833	25.061599933333333	25.943182866666668	25.896682600000002	25.604083133333333	25.563249	25.511466600000002	25.540033
NaNaA	1	20.839294183333333	20.968791083333333	20.972833016666666	20.986730833333336	20.97369915	20.98024955	21.01321595	21.38328315	21.38029968333333	21.29761595	21.27867953333333	21.27797521666667	21.27902226666667
NaNaA	2	21.472076166666668	21.429531216666664	21.61862245	21.616127733333332	21.666694666666668	21.683362199999998	21.711181383333333	22.102666616666667	22.04176635	21.9664105	21.953716216666667	21.918382883333333	21.95898235
NaNaA	3	23.0771775	23.661182866666664	23.510791700000002	23.475572266666667	23.419856533333334	23.5209162	23.5783498	24.4803498	24.537515666666664	24.051082599999997	23.9539658	24.159532733333332	24.2778666
NaNaA	4	24.1371658	24.236883133333333	24.5551498	25.250315666666665	25.378966333333334	24.71373326666667	24.701649	25.395382333333334	25.338533266666666	25.130833	25.964566333333334	24.880899133333333	24.942499133333335
NaNaA	5	25.93766606666667	26.111832466666666	26.281649	26.2070826	27.279115666666666	27.877515666666667	26.3805162	26.473699133333334	27.101266066666668	26.062266599999997	26.765932733333333	26.766049	26.79176633333333
NaNaAF	1	21.843185716666667	21.94898235	22.077075283333333	22.07357365	22.06755975	22.12425345	22.141109016666668	22.641466616666666	22.553283150000002	22.463016483333334	22.42138235	22.38858235	22.427382350000002
NaNaAF	2	22.988282616666666	23.210232466666664	23.40648313333333	23.40544506666667	23.411064383333333	23.5209162	23.34209913333333	24.152815933333333	23.852099133333336	23.861683133333333	24.021649	23.868632466666668	23.941683133333335
NaNaAF	3	23.945298466666667	24.07823738333333	24.240601316666666	24.263291983333332	24.230852883333334	24.351819266666666	24.362157633333332	25.033816466666668	24.886933266666666	24.782083133333334	24.741132733333334	24.666899133333335	24.739032466666668
NaNaAF	4	25.082949266666667	25.221073816666667	26.394099133333334	25.484949266666668	25.737849533333335	25.702382866666667	25.779199933333334	26.518982333333334	26.539915666666666	26.26399993333333	26.1666826	26.161249	26.189866600000002
NaNaAF	5	26.521165800000002	26.7689162	27.3401162	27.4157994	27.279115666666666	27.823599933333334	27.942449	29.3775658	29.4134666	28.9442666	28.5809162	28.607633	28.5453994
NaNaF	1	20.9055952	20.998033933333332	21.121149833333334	21.09031418333333	21.120417883333335	21.140216483333333	21.14102485	21.552449016666667	21.493165816666664	21.432207833333333	21.425934733333335	21.426958950000003	21.413532966666665
NaNaF	2	23.820899133333334	23.96515875	24.129050983333332	24.115157166666666	24.158833883333333	24.221315983333334	24.250965450000002	24.89831566666667	24.886933266666666	24.714616466666666	24.684765799999997	24.610332733333333	24.634065766666666
NaNaF	3	25.6488655	25.801904516666664	25.954671833333336	25.95155235	26.04410526666667	26.106057833333335	26.085972316666666	26.924166333333336	26.663749266666667	26.6001994	26.499333266666667	26.564715666666665	26.524782866666666
NaNaNa	1	23.663283133333334	23.945195266666666	23.97076325	23.923941333333335	23.991945716666667	24.080212033333332	24.0394666	24.8417162	24.706833	24.523366333333335	24.493932733333335	24.486199399999997	24.547599933333334
NaNaNa	2	25.03799993333333	25.404533266666665	25.421899666666665	25.250315666666665	25.737849533333335	25.769882600000003	25.577299133333334	27.093115666666666	26.596466066666668	26.331599933333333	26.1666826	26.3630826	26.324216466666666
NaNaNa	3	25.307666066666666	25.717716199999998	25.881099666666668	25.684166333333334	26.06399993333333	26.1046826	26.04758286666667	27.50759993333333	27.3034826	26.802015933333333	26.566715666666667	26.698349800000003	26.658382866666667
NaNaNa	4	27.3223658	27.77018233333333	27.969749266666668	27.4831498	28.2477994	28.16953273333333	28.0095658	29.962649516666666	29.526083133333334	28.9442666	28.4473162	28.955115666666664	28.916849
NaNaNa	5	27.725683133333334	28.184015933333335	28.439733266666668	27.9715658	28.640715666666665	28.673349266666666	28.547115666666667	30.547565783333333	30.232032983333333	29.6175498	29.081416466666667	29.356549266666665	29.341449533333332
NaNaNa	6	29.858649516666667	29.697066600000003	30.48509965	30.63141645	30.816699649999997	31.19279991666667	31.008599383333333	32.73354978333334	32.46261645	30.838582316666667	31.77563298333333	31.624499116666666	31.709082583333334
NgA	1	20.102761233333336	20.107664466666666	20.2146323	20.199055849999997	20.23041255	20.23000105	20.228533283333334	20.468866083333335	20.513499683333336	20.4470417	20.449749283333333	20.4482088	20.41816635
NgAF2	1	19.910821016666667	19.88793881666667	19.995503900000003	19.928900333333335	19.945675933333334	19.957394583333333	19.992314066666665	20.176972133333333	20.14064265	20.112890466666666	20.124743416666668	20.143484516666668	20.128316116666667
NgAF2	2	21.89561601666667	21.95213615	22.02578126666667	21.9989422	22.029912333333336	22.03848651666667	22.05889915	22.32879781666667	22.310666616666666	22.260599416666665	22.22039995	22.25449915	22.22608315
NgNgF	1	20.82981648333333	20.842382883333336	20.927266083333333	20.96376635	20.90601595	20.913215949999998	20.946365816666667	21.281233016666665	21.312533283333334	21.23018235	21.24788261666667	21.230933283333332	21.217466616666666
